# Supplementary material for: Probing behavior of the corn leafhopper Dalbulus maidis on susceptible and resistant maize hybrids
Source: PLoS One. 2022 May 31;17(5):e0259481. doi: 10.1371/journal.pone.0259481 (PMC9154111; doi:10.1371/journal.pone.0259481)
Supplement: S1 Raw data — (XLSX) [file pone.0259481.s002.xlsx]

## Sheet: Waveforms
Date	Hybrid	File	Waveform	Waveform Name	Start (seconds)	Duration (seconds)
2021-02-02	DK72-10	02-02-21-ch1	1	NP	0	28.72
2021-02-02	DK72-10	02-02-21-ch1	2	Dm1	28.72	27.38
2021-02-02	DK72-10	02-02-21-ch1	7	Dm2	56.1	451
2021-02-02	DK72-10	02-02-21-ch1	2	Dm1	507.1	25.05
2021-02-02	DK72-10	02-02-21-ch1	7	Dm2	532.15	66.26
2021-02-02	DK72-10	02-02-21-ch1	1	NP	598.41	12.74
2021-02-02	DK72-10	02-02-21-ch1	2	Dm1	611.15	70.67
2021-02-02	DK72-10	02-02-21-ch1	7	Dm2	681.82	58.26
2021-02-02	DK72-10	02-02-21-ch1	1	NP	740.08	18.69
2021-02-02	DK72-10	02-02-21-ch1	2	Dm1	758.77	84.69
2021-02-02	DK72-10	02-02-21-ch1	7	Dm2	843.46	32.13
2021-02-02	DK72-10	02-02-21-ch1	1	NP	875.59	34.31
2021-02-02	DK72-10	02-02-21-ch1	2	Dm1	909.9	16.84
2021-02-02	DK72-10	02-02-21-ch1	1	NP	926.74	12.39
2021-02-02	DK72-10	02-02-21-ch1	2	Dm1	939.13	24.13
2021-02-02	DK72-10	02-02-21-ch1	1	NP	963.26	2.33
2021-02-02	DK72-10	02-02-21-ch1	2	Dm1	965.59	30.82
2021-02-02	DK72-10	02-02-21-ch1	7	Dm2	996.41	7.41
2021-02-02	DK72-10	02-02-21-ch1	1	NP	1003.82	14.41
2021-02-02	DK72-10	02-02-21-ch1	2	Dm1	1018.23	23.08
2021-02-02	DK72-10	02-02-21-ch1	1	NP	1041.31	5.05
2021-02-02	DK72-10	02-02-21-ch1	2	Dm1	1046.36	34.26
2021-02-02	DK72-10	02-02-21-ch1	1	NP	1080.62	4.76
2021-02-02	DK72-10	02-02-21-ch1	2	Dm1	1085.38	22.57
2021-02-02	DK72-10	02-02-21-ch1	7	Dm2	1107.95	57.54
2021-02-02	DK72-10	02-02-21-ch1	2	Dm1	1165.49	16.28
2021-02-02	DK72-10	02-02-21-ch1	1	NP	1181.77	36.49
2021-02-02	DK72-10	02-02-21-ch1	2	Dm1	1218.26	12.89
2021-02-02	DK72-10	02-02-21-ch1	1	NP	1231.15	25.49
2021-02-02	DK72-10	02-02-21-ch1	2	Dm1	1256.64	58.46
2021-02-02	DK72-10	02-02-21-ch1	1	NP	1315.1	5.62
2021-02-02	DK72-10	02-02-21-ch1	2	Dm1	1320.72	84.51
2021-02-02	DK72-10	02-02-21-ch1	12	Dm6	1405.23	219.1
2021-02-02	DK72-10	02-02-21-ch1	2	Dm1	1624.33	8.18
2021-02-02	DK72-10	02-02-21-ch1	1	NP	1632.51	2.46
2021-02-02	DK72-10	02-02-21-ch1	2	Dm1	1634.97	54.16
2021-02-02	DK72-10	02-02-21-ch1	7	Dm2	1689.13	95.36
2021-02-02	DK72-10	02-02-21-ch1	1	NP	1784.49	15.95
2021-02-02	DK72-10	02-02-21-ch1	2	Dm1	1800.44	1.05
2021-02-02	DK72-10	02-02-21-ch1	1	NP	1801.49	9.84
2021-02-02	DK72-10	02-02-21-ch1	2	Dm1	1811.33	8.82
2021-02-02	DK72-10	02-02-21-ch1	1	NP	1820.15	8.21
2021-02-02	DK72-10	02-02-21-ch1	2	Dm1	1828.36	3.31
2021-02-02	DK72-10	02-02-21-ch1	1	NP	1831.67	1.41
2021-02-02	DK72-10	02-02-21-ch1	2	Dm1	1833.08	14
2021-02-02	DK72-10	02-02-21-ch1	1	NP	1847.08	10.15
2021-02-02	DK72-10	02-02-21-ch1	2	Dm1	1857.23	1.59
2021-02-02	DK72-10	02-02-21-ch1	1	NP	1858.82	3.49
2021-02-02	DK72-10	02-02-21-ch1	2	Dm1	1862.31	21.41
2021-02-02	DK72-10	02-02-21-ch1	1	NP	1883.72	19.1
2021-02-02	DK72-10	02-02-21-ch1	2	Dm1	1902.82	58.21
2021-02-02	DK72-10	02-02-21-ch1	7	Dm2	1961.03	325.15
2021-02-02	DK72-10	02-02-21-ch1	1	NP	2286.18	12.64
2021-02-02	DK72-10	02-02-21-ch1	2	Dm1	2298.82	53.28
2021-02-02	DK72-10	02-02-21-ch1	7	Dm2	2352.1	96.03
2021-02-02	DK72-10	02-02-21-ch1	1	NP	2448.13	21.25
2021-02-02	DK72-10	02-02-21-ch1	2	Dm1	2469.38	128.83
2021-02-02	DK72-10	02-02-21-ch1	1	NP	2598.21	6.2
2021-02-02	DK72-10	02-02-21-ch1	2	Dm1	2604.41	60.83
2021-02-02	DK72-10	02-02-21-ch1	4	Dm4	2665.24	76.6
2021-02-02	DK72-10	02-02-21-ch1	1	NP	2741.84	1.33
2021-02-02	DK72-10	02-02-21-ch1	2	Dm1	2743.17	3.99
2021-02-02	DK72-10	02-02-21-ch1	1	NP	2747.16	3.99
2021-02-02	DK72-10	02-02-21-ch1	2	Dm1	2751.15	0.64
2021-02-02	DK72-10	02-02-21-ch1	1	NP	2751.79	2.37
2021-02-02	DK72-10	02-02-21-ch1	2	Dm1	2754.16	6.41
2021-02-02	DK72-10	02-02-21-ch1	1	NP	2760.57	7.18
2021-02-02	DK72-10	02-02-21-ch1	2	Dm1	2767.75	8.31
2021-02-02	DK72-10	02-02-21-ch1	1	NP	2776.06	1.6
2021-02-02	DK72-10	02-02-21-ch1	2	Dm1	2777.66	1.29
2021-02-02	DK72-10	02-02-21-ch1	1	NP	2778.95	4.4
2021-02-02	DK72-10	02-02-21-ch1	2	Dm1	2783.35	197.23
2021-02-02	DK72-10	02-02-21-ch1	4	Dm4	2980.58	2030.01
2021-02-02	DK72-10	02-02-21-ch1	5	Dm5	5010.59	8188.27
2021-02-02	DK72-10	02-02-21-ch1	2	Dm1	13198.9	10.29
2021-02-02	DK72-10	02-02-21-ch1	1	NP	13209.1	24.06
2021-02-02	DK72-10	02-02-21-ch1	2	Dm1	13233.2	49.9
2021-02-02	DK72-10	02-02-21-ch1	7	Dm2	13283.1	24.86
2021-02-02	DK72-10	02-02-21-ch1	1	NP	13308	10.83
2021-02-02	DK72-10	02-02-21-ch1	2	Dm1	13318.8	27.78
2021-02-02	DK72-10	02-02-21-ch1	7	Dm2	13346.6	21.24
2021-02-02	DK72-10	02-02-21-ch1	1	NP	13367.8	27.15
2021-02-02	DK72-10	02-02-21-ch1	2	Dm1	13395	17.72
2021-02-02	DK72-10	02-02-21-ch1	1	NP	13412.7	7.8
2021-02-02	DK72-10	02-02-21-ch1	2	Dm1	13420.5	1.47
2021-02-02	DK72-10	02-02-21-ch1	1	NP	13422	5.39
2021-02-02	DK72-10	02-02-21-ch1	2	Dm1	13427.4	16.27
2021-02-02	DK72-10	02-02-21-ch1	1	NP	13443.6	17.78
2021-02-02	DK72-10	02-02-21-ch1	2	Dm1	13461.4	9.92
2021-02-02	DK72-10	02-02-21-ch1	1	NP	13471.3	16.47
2021-02-02	DK72-10	02-02-21-ch1	2	Dm1	13487.8	21.49
2021-02-02	DK72-10	02-02-21-ch1	1	NP	13509.3	21.67
2021-02-02	DK72-10	02-02-21-ch1	2	Dm1	13531	2.21
2021-02-02	DK72-10	02-02-21-ch1	1	NP	13533.2	2.62
2021-02-02	DK72-10	02-02-21-ch1	2	Dm1	13535.8	9.81
2021-02-02	DK72-10	02-02-21-ch1	1	NP	13545.6	14.14
2021-02-02	DK72-10	02-02-21-ch1	2	Dm1	13559.7	1.74
2021-02-02	DK72-10	02-02-21-ch1	1	NP	13561.5	3.01
2021-02-02	DK72-10	02-02-21-ch1	2	Dm1	13564.5	10.15
2021-02-02	DK72-10	02-02-21-ch1	1	NP	13574.6	9.78
2021-02-02	DK72-10	02-02-21-ch1	2	Dm1	13584.4	5.87
2021-02-02	DK72-10	02-02-21-ch1	1	NP	13590.3	12.95
2021-02-02	DK72-10	02-02-21-ch1	2	Dm1	13603.2	9.46
2021-02-02	DK72-10	02-02-21-ch1	1	NP	13612.7	31.02
2021-02-02	DK72-10	02-02-21-ch1	2	Dm1	13643.7	13.15
2021-02-02	DK72-10	02-02-21-ch1	1	NP	13656.9	23.08
2021-02-02	DK72-10	02-02-21-ch1	2	Dm1	13679.9	2.57
2021-02-02	DK72-10	02-02-21-ch1	1	NP	13682.5	5.99
2021-02-02	DK72-10	02-02-21-ch1	2	Dm1	13688.5	5.82
2021-02-02	DK72-10	02-02-21-ch1	1	NP	13694.3	12.22
2021-02-02	DK72-10	02-02-21-ch1	2	Dm1	13706.5	11.62
2021-02-02	DK72-10	02-02-21-ch1	1	NP	13718.2	31.53
2021-02-02	DK72-10	02-02-21-ch1	2	Dm1	13749.7	13.91
2021-02-02	DK72-10	02-02-21-ch1	1	NP	13763.6	18.88
2021-02-02	DK72-10	02-02-21-ch1	2	Dm1	13782.5	33.17
2021-02-02	DK72-10	02-02-21-ch1	7	Dm2	13815.6	35.67
2021-02-02	DK72-10	02-02-21-ch1	1	NP	13851.3	1.79
2021-02-02	DK72-10	02-02-21-ch1	2	Dm1	13853.1	2.2
2021-02-02	DK72-10	02-02-21-ch1	1	NP	13855.3	10.7
2021-02-02	DK72-10	02-02-21-ch1	2	Dm1	13866	14.48
2021-02-02	DK72-10	02-02-21-ch1	1	NP	13880.5	8
2021-02-02	DK72-10	02-02-21-ch1	2	Dm1	13888.5	27.37
2021-02-02	DK72-10	02-02-21-ch1	7	Dm2	13915.9	10.95
2021-02-02	DK72-10	02-02-21-ch1	1	NP	13926.8	60.86
2021-02-02	DK72-10	02-02-21-ch1	2	Dm1	13987.7	25.41
2021-02-02	DK72-10	02-02-21-ch1	1	NP	14013.1	6.58
2021-02-02	DK72-10	02-02-21-ch1	2	Dm1	14019.7	25.78
2021-02-02	DK72-10	02-02-21-ch1	7	Dm2	14045.4	18.89
2021-02-02	DK72-10	02-02-21-ch1	2	Dm1	14064.3	10.85
2021-02-02	DK72-10	02-02-21-ch1	1	NP	14075.2	12.09
2021-02-02	DK72-10	02-02-21-ch1	2	Dm1	14087.3	24.03
2021-02-02	DK72-10	02-02-21-ch1	1	NP	14111.3	13.78
2021-02-02	DK72-10	02-02-21-ch1	2	Dm1	14125.1	66.9
2021-02-02	DK72-10	02-02-21-ch1	7	Dm2	14192	1126.49
2021-02-02	DK72-10	02-02-21-ch1	1	NP	15318.5	12.39
2021-02-02	DK72-10	02-02-21-ch1	2	Dm1	15330.9	76.11
2021-02-02	DK72-10	02-02-21-ch1	1	NP	15407	12.42
2021-02-02	DK72-10	02-02-21-ch1	2	Dm1	15419.4	32.24
2021-02-02	DK72-10	02-02-21-ch1	1	NP	15451.6	17.39
2021-02-02	DK72-10	02-02-21-ch1	2	Dm1	15469	3.06
2021-02-02	DK72-10	02-02-21-ch1	1	NP	15472.1	12.41
2021-02-02	DK72-10	02-02-21-ch1	2	Dm1	15484.5	47.72
2021-02-02	DK72-10	02-02-21-ch1	12	Dm6	15532.2	94.33
2021-02-02	DK72-10	02-02-21-ch1	2	Dm1	15626.5	23.36
2021-02-02	DK72-10	02-02-21-ch1	1	NP	15649.9	6.98
2021-02-02	DK72-10	02-02-21-ch1	2	Dm1	15656.9	34.4
2021-02-02	DK72-10	02-02-21-ch1	12	Dm6	15691.3	126.19
2021-02-02	DK72-10	02-02-21-ch1	2	Dm1	15817.5	17.25
2021-02-02	DK72-10	02-02-21-ch1	1	NP	15834.7	8.78
2021-02-02	DK72-10	02-02-21-ch1	2	Dm1	15843.5	4.98
2021-02-02	DK72-10	02-02-21-ch1	1	NP	15848.5	5.76
2021-02-02	DK72-10	02-02-21-ch1	2	Dm1	15854.2	11.52
2021-02-02	DK72-10	02-02-21-ch1	1	NP	15865.8	2.98
2021-02-02	DK72-10	02-02-21-ch1	2	Dm1	15868.7	37.08
2021-02-02	DK72-10	02-02-21-ch1	12	Dm6	15905.8	103.16
2021-02-02	DK72-10	02-02-21-ch1	2	Dm1	16009	38.65
2021-02-02	DK72-10	02-02-21-ch1	1	NP	16047.6	5.56
2021-02-02	DK72-10	02-02-21-ch1	2	Dm1	16053.2	30.09
2021-02-02	DK72-10	02-02-21-ch1	12	Dm6	16083.3	135.47
2021-02-02	DK72-10	02-02-21-ch1	2	Dm1	16218.8	17.76
2021-02-02	DK72-10	02-02-21-ch1	1	NP	16236.5	3.84
2021-02-02	DK72-10	02-02-21-ch1	2	Dm1	16240.4	1.91
2021-02-02	DK72-10	02-02-21-ch1	1	NP	16242.3	4.32
2021-02-02	DK72-10	02-02-21-ch1	2	Dm1	16246.6	40.89
2021-02-02	DK72-10	02-02-21-ch1	12	Dm6	16287.5	121.09
2021-02-02	DK72-10	02-02-21-ch1	2	Dm1	16408.6	18.7
2021-02-02	DK72-10	02-02-21-ch1	1	NP	16427.3	5.83
2021-02-02	DK72-10	02-02-21-ch1	2	Dm1	16433.1	40.79
2021-02-02	DK72-10	02-02-21-ch1	12	Dm6	16473.9	30.2
2021-02-02	DK72-10	02-02-21-ch1	2	Dm1	16504.1	9.9
2021-02-02	DK72-10	02-02-21-ch1	1	NP	16514	3.99
2021-02-02	DK72-10	02-02-21-ch1	2	Dm1	16518	38.48
2021-02-02	DK72-10	02-02-21-ch1	12	Dm6	16556.5	290.61
2021-02-02	DK72-10	02-02-21-ch1	2	Dm1	16847.1	25.59
2021-02-02	DK72-10	02-02-21-ch1	1	NP	16872.7	37.8
2021-02-02	DK72-10	02-02-21-ch1	2	Dm1	16910.5	6.89
2021-02-02	DK72-10	02-02-21-ch1	1	NP	16917.3	4.06
2021-02-02	DK72-10	02-02-21-ch1	2	Dm1	16921.4	56.9
2021-02-02	DK72-10	02-02-21-ch1	7	Dm2	16978.3	49.45
2021-02-02	DK72-10	02-02-21-ch1	1	NP	17027.8	11.98
2021-02-02	DK72-10	02-02-21-ch1	2	Dm1	17039.7	70.59
2021-02-02	DK72-10	02-02-21-ch1	7	Dm2	17110.3	80
2021-02-02	DK72-10	02-02-21-ch1	1	NP	17190.3	44.85
2021-02-02	DK72-10	02-02-21-ch1	2	Dm1	17235.2	49.35
2021-02-02	DK72-10	02-02-21-ch1	1	NP	17284.5	8.86
2021-02-02	DK72-10	02-02-21-ch1	2	Dm1	17293.4	15.52
2021-02-02	DK72-10	02-02-21-ch1	1	NP	17308.9	2.84
2021-02-02	DK72-10	02-02-21-ch1	2	Dm1	17311.7	59.28
2021-02-02	DK72-10	02-02-21-ch1	7	Dm2	17371	22.87
2021-02-02	DK72-10	02-02-21-ch1	1	NP	17393.9	14.64
2021-02-02	DK72-10	02-02-21-ch1	2	Dm1	17408.5	9.09
2021-02-02	DK72-10	02-02-21-ch1	1	NP	17417.6	18.06
2021-02-02	DK72-10	02-02-21-ch1	2	Dm1	17435.7	18.08
2021-02-02	DK72-10	02-02-21-ch1	1	NP	17453.8	23.08
2021-02-02	DK72-10	02-02-21-ch1	2	Dm1	17476.8	13.96
2021-02-02	DK72-10	02-02-21-ch1	1	NP	17490.8	5.84
2021-02-02	DK72-10	02-02-21-ch1	2	Dm1	17496.6	4.04
2021-02-02	DK72-10	02-02-21-ch1	1	NP	17500.7	17.13
2021-02-02	DK72-10	02-02-21-ch1	2	Dm1	17517.8	61.17
2021-02-02	DK72-10	02-02-21-ch1	7	Dm2	17579	51.1
2021-02-02	DK72-10	02-02-21-ch1	2	Dm1	17630.1	4.75
2021-02-02	DK72-10	02-02-21-ch1	1	NP	17634.8	11.35
2021-02-02	DK72-10	02-02-21-ch1	2	Dm1	17646.2	126.38
2021-02-02	DK72-10	02-02-21-ch1	1	NP	17772.6	3.3
2021-02-02	DK72-10	02-02-21-ch1	2	Dm1	17775.9	4.43
2021-02-02	DK72-10	02-02-21-ch1	1	NP	17780.3	20.46
2021-02-02	DK72-10	02-02-21-ch1	2	Dm1	17800.8	17.91
2021-02-02	DK72-10	02-02-21-ch1	1	NP	17818.7	6.44
2021-02-02	DK72-10	02-02-21-ch1	2	Dm1	17825.1	5.18
2021-02-02	DK72-10	02-02-21-ch1	1	NP	17830.3	15.14
2021-02-02	DK72-10	02-02-21-ch1	2	Dm1	17845.4	33.92
2021-02-02	DK72-10	02-02-21-ch1	7	Dm2	17879.3	27.64
2021-02-02	DK72-10	02-02-21-ch1	2	Dm1	17907	1.71
2021-02-02	DK72-10	02-02-21-ch1	1	NP	17908.7	16.52
2021-02-02	DK72-10	02-02-21-ch1	2	Dm1	17925.2	1.4
2021-02-02	DK72-10	02-02-21-ch1	1	NP	17926.6	1.68
2021-02-02	DK72-10	02-02-21-ch1	2	Dm1	17928.3	1.43
2021-02-02	DK72-10	02-02-21-ch1	1	NP	17929.7	1.11
2021-02-02	DK72-10	02-02-21-ch1	2	Dm1	17930.8	126.56
2021-02-02	DK72-10	02-02-21-ch1	7	Dm2	18057.4	64.83
2021-02-02	DK72-10	02-02-21-ch1	1	NP	18122.2	11.24
2021-02-02	DK72-10	02-02-21-ch1	2	Dm1	18133.5	19.24
2021-02-02	DK72-10	02-02-21-ch1	7	Dm2	18152.7	118.38
2021-02-02	DK72-10	02-02-21-ch1	1	NP	18271.1	28.81
2021-02-02	DK72-10	02-02-21-ch1	2	Dm1	18299.9	2.38
2021-02-02	DK72-10	02-02-21-ch1	1	NP	18302.3	11.45
2021-02-02	DK72-10	02-02-21-ch1	2	Dm1	18313.7	53.22
2021-02-02	DK72-10	02-02-21-ch1	7	Dm2	18366.9	6.37
2021-02-02	DK72-10	02-02-21-ch1	1	NP	18373.3	27.13
2021-02-02	DK72-10	02-02-21-ch1	2	Dm1	18400.4	42.25
2021-02-02	DK72-10	02-02-21-ch1	7	Dm2	18442.7	9.12
2021-02-02	DK72-10	02-02-21-ch1	2	Dm1	18451.8	14.97
2021-02-02	DK72-10	02-02-21-ch1	1	NP	18466.8	6.35
2021-02-02	DK72-10	02-02-21-ch1	2	Dm1	18473.1	13.06
2021-02-02	DK72-10	02-02-21-ch1	1	NP	18486.2	1.37
2021-02-02	DK72-10	02-02-21-ch1	2	Dm1	18487.6	15.47
2021-02-02	DK72-10	02-02-21-ch1	1	NP	18503	1.4
2021-02-02	DK72-10	02-02-21-ch1	2	Dm1	18504.4	6.46
2021-02-02	DK72-10	02-02-21-ch1	1	NP	18510.9	2.81
2021-02-02	DK72-10	02-02-21-ch1	2	Dm1	18513.7	1.82
2021-02-02	DK72-10	02-02-21-ch1	1	NP	18515.5	1.89
2021-02-02	DK72-10	02-02-21-ch1	2	Dm1	18517.4	8.18
2021-02-02	DK72-10	02-02-21-ch1	1	NP	18525.6	17.9
2021-02-02	DK72-10	02-02-21-ch1	2	Dm1	18543.5	8.03
2021-02-02	DK72-10	02-02-21-ch1	1	NP	18551.5	16.17
2021-02-02	DK72-10	02-02-21-ch1	2	Dm1	18567.7	31.05
2021-02-02	DK72-10	02-02-21-ch1	1	NP	18598.7	8.31
2021-02-02	DK72-10	02-02-21-ch1	2	Dm1	18607	5.38
2021-02-02	DK72-10	02-02-21-ch1	1	NP	18612.4	29.01
2021-02-02	DK72-10	02-02-21-ch1	2	Dm1	18641.4	1.27
2021-02-02	DK72-10	02-02-21-ch1	1	NP	18642.7	0.6
2021-02-02	DK72-10	02-02-21-ch1	2	Dm1	18643.3	7.05
2021-02-02	DK72-10	02-02-21-ch1	1	NP	18650.4	6.73
2021-02-02	DK72-10	02-02-21-ch1	2	Dm1	18657.1	2.25
2021-02-02	DK72-10	02-02-21-ch1	1	NP	18659.3	0.34
2021-02-02	DK72-10	02-02-21-ch1	2	Dm1	18659.7	1.04
2021-02-02	DK72-10	02-02-21-ch1	1	NP	18660.7	0.73
2021-02-02	DK72-10	02-02-21-ch1	2	Dm1	18661.5	2.56
2021-02-02	DK72-10	02-02-21-ch1	1	NP	18664	16.61
2021-02-02	DK72-10	02-02-21-ch1	2	Dm1	18680.6	1.48
2021-02-02	DK72-10	02-02-21-ch1	1	NP	18682.1	9.03
2021-02-02	DK72-10	02-02-21-ch1	2	Dm1	18691.1	65.29
2021-02-02	DK72-10	02-02-21-ch1	7	Dm2	18756.4	331.41
2021-02-02	DK72-10	02-02-21-ch1	11	Dm3	19087.8	93.58
2021-02-02	DK72-10	02-02-21-ch1	7	Dm2	19181.4	66.18
2021-02-02	DK72-10	02-02-21-ch1	2	Dm1	19247.6	8.92
2021-02-02	DK72-10	02-02-21-ch1	1	NP	19256.5	15.7
2021-02-02	DK72-10	02-02-21-ch1	2	Dm1	19272.2	59.86
2021-02-02	DK72-10	02-02-21-ch1	7	Dm2	19332.1	69.57
2021-02-02	DK72-10	02-02-21-ch1	2	Dm1	19401.6	12.46
2021-02-02	DK72-10	02-02-21-ch1	1	NP	19414.1	27.84
2021-02-02	DK72-10	02-02-21-ch1	2	Dm1	19441.9	46.07
2021-02-02	DK72-10	02-02-21-ch1	7	Dm2	19488	2918.4
2021-02-02	DK72-10	02-02-21-ch1	2	Dm1	22406.4	4.64
2021-02-02	DK72-10	02-02-21-ch1	1	NP	22411	19.29
2021-02-02	DK72-10	02-02-21-ch1	2	Dm1	22430.3	3.27
2021-02-02	DK72-10	02-02-21-ch1	1	NP	22433.6	3.44
2021-02-02	DK72-10	02-02-21-ch1	2	Dm1	22437	0.91
2021-02-02	DK72-10	02-02-21-ch1	1	NP	22438	2.3
2021-02-02	DK72-10	02-02-21-ch1	2	Dm1	22440.3	26.17
2021-02-02	DK72-10	02-02-21-ch1	7	Dm2	22466.4	445.92
2021-02-02	DK72-10	02-02-21-ch1	1	NP	22912.3	26.63
2021-02-02	DK72-10	02-02-21-ch1	2	Dm1	22939	80.21
2021-02-02	DK72-10	02-02-21-ch1	7	Dm2	23019.2	598.73
2021-02-02	DK72-10	02-02-21-ch1	2	Dm1	23617.9	3.57
2021-02-02	DK72-10	02-02-21-ch1	1	NP	23621.5	50.57
2021-02-02	DK72-10	02-02-21-ch1	2	Dm1	23672.1	135.26
2021-02-02	DK72-10	02-02-21-ch1	1	NP	23807.3	13.23
2021-02-02	DK72-10	02-02-21-ch1	2	Dm1	23820.5	24.99
2021-02-02	DK72-10	02-02-21-ch1	4	Dm4	23845.5	107.41
2021-02-02	DK72-10	02-02-21-ch1	2	Dm1	23953	34.37
2021-02-02	DK72-10	02-02-21-ch1	1	NP	23987.3	6.37
2021-02-02	DK72-10	02-02-21-ch1	2	Dm1	23993.7	93.84
2021-02-02	DK72-10	02-02-21-ch1	4	Dm4	24087.5	5442.37
2021-02-02	DK72-10	02-02-21-ch1	5	Dm5	29529.9	31863.6
2021-02-02	DK72-10	02-02-21-ch1	2	Dm1	61393.5	14.88
2021-02-02	DK72-10	02-02-21-ch1	1	NP	61408.4	16.17
2021-02-02	DK72-10	02-02-21-ch1	2	Dm1	61424.6	27.89
2021-02-02	DK72-10	02-02-21-ch1	1	NP	61452.5	17.86
2021-02-02	DK72-10	02-02-21-ch1	2	Dm1	61470.3	17.6
2021-02-02	DK72-10	02-02-21-ch1	1	NP	61487.9	9.62
2021-02-02	DK72-10	02-02-21-ch1	2	Dm1	61497.6	0.71
2021-02-02	DK72-10	02-02-21-ch1	1	NP	61498.3	4.1
2021-02-02	DK72-10	02-02-21-ch1	2	Dm1	61502.4	12.69
2021-02-02	DK72-10	02-02-21-ch1	1	NP	61515.1	26.61
2021-02-02	DK72-10	02-02-21-ch1	2	Dm1	61541.7	22.23
2021-02-02	DK72-10	02-02-21-ch1	1	NP	61563.9	9.86
2021-02-02	DK72-10	02-02-21-ch1	2	Dm1	61573.8	1.69
2021-02-02	DK72-10	02-02-21-ch1	1	NP	61575.4	4.04
2021-02-02	DK72-10	02-02-21-ch1	2	Dm1	61579.5	15.18
2021-02-02	DK72-10	02-02-21-ch1	1	NP	61594.7	50.11
2021-02-02	DK72-10	02-02-21-ch1	2	Dm1	61644.8	48.45
2021-02-02	DK72-10	02-02-21-ch1	1	NP	61693.2	13.6
2021-02-02	DK72-10	02-02-21-ch1	2	Dm1	61706.8	14.48
2021-02-02	DK72-10	02-02-21-ch1	1	NP	61721.3	2.76
2021-02-02	DK72-10	02-02-21-ch1	2	Dm1	61724.1	1.84
2021-02-02	DK72-10	02-02-21-ch1	1	NP	61725.9	39.26
2021-02-02	DK72-10	02-02-21-ch1	2	Dm1	61765.2	10.9
2021-02-02	DK72-10	02-02-21-ch1	1	NP	61776.1	16.14
2021-02-02	DK72-10	02-02-21-ch1	2	Dm1	61792.2	33.25
2021-02-02	DK72-10	02-02-21-ch1	1	NP	61825.4	16.4
2021-02-02	DK72-10	02-02-21-ch1	2	Dm1	61841.8	19.08
2021-02-02	DK72-10	02-02-21-ch1	1	NP	61860.9	10.84
2021-02-02	DK72-10	02-02-21-ch1	2	Dm1	61871.8	2.89
2021-02-02	DK72-10	02-02-21-ch1	1	NP	61874.7	2.18
2021-02-02	DK72-10	02-02-21-ch1	2	Dm1	61876.8	23.19
2021-02-02	DK72-10	02-02-21-ch1	1	NP	61900	20.41
2021-02-02	DK72-10	02-02-21-ch1	2	Dm1	61920.4	2.36
2021-02-02	DK72-10	02-02-21-ch1	1	NP	61922.8	0.44
2021-02-02	DK72-10	02-02-21-ch1	2	Dm1	61923.2	7.83
2021-02-02	DK72-10	02-02-21-ch1	1	NP	61931.1	14.01
2021-02-02	DK72-10	02-02-21-ch1	2	Dm1	61945.1	26.42
2021-02-02	DK72-10	02-02-21-ch1	1	NP	61971.5	9.51
2021-02-02	DK72-10	02-02-21-ch1	2	Dm1	61981	16.37
2021-02-02	DK72-10	02-02-21-ch1	1	NP	61997.4	7.47
2021-02-02	DK72-10	02-02-21-ch1	2	Dm1	62004.8	3.24
2021-02-02	DK72-10	02-02-21-ch1	1	NP	62008.1	2.75
2021-02-02	DK72-10	02-02-21-ch1	2	Dm1	62010.8	6.44
2021-02-02	DK72-10	02-02-21-ch1	1	NP	62017.3	7.95
2021-02-02	DK72-10	02-02-21-ch1	2	Dm1	62025.2	24.33
2021-02-02	DK72-10	02-02-21-ch1	1	NP	62049.6	14.17
2021-02-02	DK72-10	02-02-21-ch1	2	Dm1	62063.7	4.43
2021-02-02	DK72-10	02-02-21-ch1	1	NP	62068.2	0.46
2021-02-02	DK72-10	02-02-21-ch1	2	Dm1	62068.6	2.23
2021-02-02	DK72-10	02-02-21-ch1	1	NP	62070.8	1.95
2021-02-02	DK72-10	02-02-21-ch1	2	Dm1	62072.8	19.65
2021-02-02	DK72-10	02-02-21-ch1	1	NP	62092.4	5.94
2021-02-02	DK72-10	02-02-21-ch1	2	Dm1	62098.4	34.86
2021-02-02	DK72-10	02-02-21-ch1	1	NP	62133.2	11.83
2021-02-02	DK72-10	02-02-21-ch1	2	Dm1	62145.1	10.7
2021-02-02	DK72-10	02-02-21-ch1	1	NP	62155.8	8.12
2021-02-02	DK72-10	02-02-21-ch1	2	Dm1	62163.9	0.72
2021-02-02	DK72-10	02-02-21-ch1	1	NP	62164.6	1.41
2021-02-02	DK72-10	02-02-21-ch1	2	Dm1	62166	11.2
2021-02-02	DK72-10	02-02-21-ch1	1	NP	62177.2	8.06
2021-02-02	DK72-10	02-02-21-ch1	2	Dm1	62185.3	14.66
2021-02-02	DK72-10	02-02-21-ch1	1	NP	62199.9	15.44
2021-02-02	DK72-10	02-02-21-ch1	2	Dm1	62215.4	27.84
2021-02-02	DK72-10	02-02-21-ch1	12	Dm6	62243.2	105.91
2021-02-02	DK72-10	02-02-21-ch1	2	Dm1	62349.1	11.82
2021-02-02	DK72-10	02-02-21-ch1	7	Dm2	62361	19.69
2021-02-02	DK72-10	02-02-21-ch1	1	NP	62380.7	6.3
2021-02-02	DK72-10	02-02-21-ch1	2	Dm1	62386.9	35.82
2021-02-02	DK72-10	02-02-21-ch1	12	Dm6	62422.8	111.92
2021-02-02	DK72-10	02-02-21-ch1	2	Dm1	62534.7	13.79
2021-02-02	DK72-10	02-02-21-ch1	1	NP	62548.5	9.42
2021-02-02	DK72-10	02-02-21-ch1	2	Dm1	62557.9	12.65
2021-02-02	DK72-10	02-02-21-ch1	7	Dm2	62570.6	26.85
2021-02-02	DK72-10	02-02-21-ch1	2	Dm1	62597.4	8.35
2021-02-02	DK72-10	02-02-21-ch1	12	Dm6	62605.8	111.76
2021-02-02	DK72-10	02-02-21-ch1	2	Dm1	62717.5	12.6
2021-02-02	DK72-10	02-02-21-ch1	1	NP	62730.1	6.78
2021-02-02	DK72-10	02-02-21-ch1	2	Dm1	62736.9	5.65
2021-02-02	DK72-10	02-02-21-ch1	1	NP	62742.5	6.85
2021-02-02	DK72-10	02-02-21-ch1	2	Dm1	62749.4	13
2021-02-02	DK72-10	02-02-21-ch1	7	Dm2	62762.4	69.66
2021-02-02	DK72-10	02-02-21-ch1	2	Dm1	62832.1	5.29
2021-02-02	DK72-10	02-02-21-ch1	12	Dm6	62837.3	83.78
2021-02-02	DK72-10	02-02-21-ch1	2	Dm1	62921.1	11.97
2021-02-02	DK72-10	02-02-21-ch1	1	NP	62933.1	6.23
2021-02-02	DK72-10	02-02-21-ch1	2	Dm1	62939.3	2.91
2021-02-02	DK72-10	02-02-21-ch1	1	NP	62942.2	1.47
2021-02-02	DK72-10	02-02-21-ch1	2	Dm1	62943.7	4.23
2021-02-02	DK72-10	02-02-21-ch1	1	NP	62947.9	3.55
2021-02-02	DK72-10	02-02-21-ch1	2	Dm1	62951.5	45
2021-02-02	DK72-10	02-02-21-ch1	12	Dm6	62996.5	174.12
2021-02-02	DK72-10	02-02-21-ch1	2	Dm1	63170.6	10.58
2021-02-02	DK72-10	02-02-21-ch1	7	Dm2	63181.2	83.83
2021-02-02	DK72-10	02-02-21-ch1	1	NP	63265	6.54
2021-02-02	DK72-10	02-02-21-ch1	2	Dm1	63271.6	12.47
2021-02-02	DK72-10	02-02-21-ch1	7	Dm2	63284	76.35
2021-02-02	DK72-10	02-02-21-ch1	2	Dm1	63360.4	17.61
2021-02-02	DK72-10	02-02-21-ch1	12	Dm6	63378	44.25
2021-02-02	DK72-10	02-02-21-ch1	2	Dm1	63422.2	3.94
2021-02-02	DK72-10	02-02-21-ch1	1	NP	63426.2	9.09
2021-02-02	DK72-10	02-02-21-ch1	2	Dm1	63435.3	1.73
2021-02-02	DK72-10	02-02-21-ch1	1	NP	63437	0.7
2021-02-02	DK72-10	02-02-21-ch1	2	Dm1	63437.7	1.07
2021-02-02	DK72-10	02-02-21-ch1	1	NP	63438.8	1.89
2021-02-02	DK72-10	02-02-21-ch1	2	Dm1	63440.7	23.4
2021-02-02	DK72-10	02-02-21-ch1	7	Dm2	63464.1	27.21
2021-02-02	DK72-10	02-02-21-ch1	2	Dm1	63491.3	2.92
2021-02-02	DK72-10	02-02-21-ch1	12	Dm6	63494.2	108.25
2021-02-02	DK72-10	02-02-21-ch1	2	Dm1	63602.4	3.58
2021-02-02	DK72-10	02-02-21-ch1	1	NP	63606	17.83
2021-02-02	DK72-10	02-02-21-ch1	2	Dm1	63623.8	0.7
2021-02-02	DK72-10	02-02-21-ch1	1	NP	63624.5	0.78
2021-02-02	DK72-10	02-02-21-ch1	2	Dm1	63625.3	2.12
2021-02-02	DK72-10	02-02-21-ch1	1	NP	63627.4	3.49
2021-02-02	DK72-10	02-02-21-ch1	2	Dm1	63630.9	6.22
2021-02-02	DK72-10	02-02-21-ch1	1	NP	63637.2	0.29
2021-02-02	DK72-10	02-02-21-ch1	2	Dm1	63637.4	0.88
2021-02-02	DK72-10	02-02-21-ch1	1	NP	63638.3	2.72
2021-02-02	DK72-10	02-02-21-ch1	2	Dm1	63641	13.76
2021-02-02	DK72-10	02-02-21-ch1	1	NP	63654.8	0.31
2021-02-02	DK72-10	02-02-21-ch1	2	Dm1	63655.1	0.21
2021-02-02	DK72-10	02-02-21-ch1	1	NP	63655.3	0.59
2021-02-02	DK72-10	02-02-21-ch1	2	Dm1	63655.9	0.65
2021-02-02	DK72-10	02-02-21-ch1	1	NP	63656.6	0.88
2021-02-02	DK72-10	02-02-21-ch1	2	Dm1	63657.4	15.21
2021-02-02	DK72-10	02-02-21-ch1	7	Dm2	63672.7	16.06
2021-02-02	DK72-10	02-02-21-ch1	1	NP	63688.7	0.37
2021-02-02	DK72-10	02-02-21-ch1	2	Dm1	63689.1	2.68
2021-02-02	DK72-10	02-02-21-ch1	1	NP	63691.8	13.57
2021-02-02	DK72-10	02-02-21-ch1	2	Dm1	63705.3	56.57
2021-02-02	DK72-10	02-02-21-ch1	12	Dm6	63761.9	108.73
2021-02-02	DK72-10	02-02-21-ch1	2	Dm1	63870.6	25
2021-02-02	DK72-10	02-02-21-ch1	7	Dm2	63895.6	50.86
2021-02-02	DK72-10	02-02-21-ch1	2	Dm1	63946.5	6.7
2021-02-02	DK72-10	02-02-21-ch1	1	NP	63953.2	7.56
2021-02-02	DK72-10	02-02-21-ch1	2	Dm1	63960.8	34.12
2021-02-02	DK72-10	02-02-21-ch1	12	Dm6	63994.9	109.33
2021-02-02	DK72-10	02-02-21-ch1	2	Dm1	64104.2	124.68
2021-02-02	DK72-10	02-02-21-ch1	1	NP	64228.9	8.87
2021-02-02	DK72-10	02-02-21-ch1	2	Dm1	64237.8	33.41
2021-02-02	DK72-10	02-02-21-ch1	7	Dm2	64271.2	45.41
2021-02-02	DK72-10	02-02-21-ch1	2	Dm1	64316.6	18.7
2021-02-02	DK72-10	02-02-21-ch1	7	Dm2	64335.3	4165.29
2021-02-02	DK72-10	02-02-21-ch1	2	Dm1	68500.6	3.86
2021-02-02	DK72-10	02-02-21-ch1	4	Dm4	68504.4	3495.58
2021-02-02	DK72-10	02-02-21-ch7	1	NP	0	11
2021-02-02	DK72-10	02-02-21-ch7	2	Dm1	11	145.18
2021-02-02	DK72-10	02-02-21-ch7	7	Dm2	156.18	233.47
2021-02-02	DK72-10	02-02-21-ch7	2	Dm1	389.65	40.23
2021-02-02	DK72-10	02-02-21-ch7	1	NP	429.88	4.65
2021-02-02	DK72-10	02-02-21-ch7	2	Dm1	434.53	155.74
2021-02-02	DK72-10	02-02-21-ch7	7	Dm2	590.27	1041.93
2021-02-02	DK72-10	02-02-21-ch7	2	Dm1	1632.2	12.63
2021-02-02	DK72-10	02-02-21-ch7	1	NP	1644.83	30.76
2021-02-02	DK72-10	02-02-21-ch7	2	Dm1	1675.59	74.2
2021-02-02	DK72-10	02-02-21-ch7	4	Dm4	1749.79	75.92
2021-02-02	DK72-10	02-02-21-ch7	2	Dm1	1825.71	9.21
2021-02-02	DK72-10	02-02-21-ch7	7	Dm2	1834.92	12.62
2021-02-02	DK72-10	02-02-21-ch7	2	Dm1	1847.54	108.06
2021-02-02	DK72-10	02-02-21-ch7	7	Dm2	1955.6	83.57
2021-02-02	DK72-10	02-02-21-ch7	2	Dm1	2039.17	4.33
2021-02-02	DK72-10	02-02-21-ch7	1	NP	2043.5	19.94
2021-02-02	DK72-10	02-02-21-ch7	2	Dm1	2063.44	225.34
2021-02-02	DK72-10	02-02-21-ch7	1	NP	2288.78	19.42
2021-02-02	DK72-10	02-02-21-ch7	2	Dm1	2308.2	243.36
2021-02-02	DK72-10	02-02-21-ch7	1	NP	2551.56	13.21
2021-02-02	DK72-10	02-02-21-ch7	2	Dm1	2564.77	141.14
2021-02-02	DK72-10	02-02-21-ch7	7	Dm2	2705.91	1164.32
2021-02-02	DK72-10	02-02-21-ch7	2	Dm1	3870.23	74.81
2021-02-02	DK72-10	02-02-21-ch7	7	Dm2	3945.04	77.75
2021-02-02	DK72-10	02-02-21-ch7	2	Dm1	4022.79	67.22
2021-02-02	DK72-10	02-02-21-ch7	7	Dm2	4090.01	305.79
2021-02-02	DK72-10	02-02-21-ch7	2	Dm1	4395.8	74.03
2021-02-02	DK72-10	02-02-21-ch7	7	Dm2	4469.83	113.8
2021-02-02	DK72-10	02-02-21-ch7	2	Dm1	4583.63	142.01
2021-02-02	DK72-10	02-02-21-ch7	7	Dm2	4725.64	304.39
2021-02-02	DK72-10	02-02-21-ch7	2	Dm1	5030.03	197.07
2021-02-02	DK72-10	02-02-21-ch7	7	Dm2	5227.1	1689.66
2021-02-02	DK72-10	02-02-21-ch7	2	Dm1	6916.76	16.27
2021-02-02	DK72-10	02-02-21-ch7	7	Dm2	6933.03	140.99
2021-02-02	DK72-10	02-02-21-ch7	2	Dm1	7074.02	74.17
2021-02-02	DK72-10	02-02-21-ch7	7	Dm2	7148.19	4292.55
2021-02-02	DK72-10	02-02-21-ch7	2	Dm1	11440.7	236.24
2021-02-02	DK72-10	02-02-21-ch7	11	Dm3	11677	38.22
2021-02-02	DK72-10	02-02-21-ch7	2	Dm1	11715.2	12.19
2021-02-02	DK72-10	02-02-21-ch7	11	Dm3	11727.4	620.07
2021-02-02	DK72-10	02-02-21-ch7	2	Dm1	12347.5	44.16
2021-02-02	DK72-10	02-02-21-ch7	7	Dm2	12391.6	437.17
2021-02-02	DK72-10	02-02-21-ch7	2	Dm1	12828.8	83.42
2021-02-02	DK72-10	02-02-21-ch7	7	Dm2	12912.2	64.48
2021-02-02	DK72-10	02-02-21-ch7	2	Dm1	12976.7	37.89
2021-02-02	DK72-10	02-02-21-ch7	7	Dm2	13014.6	231.03
2021-02-02	DK72-10	02-02-21-ch7	2	Dm1	13245.6	29.95
2021-02-02	DK72-10	02-02-21-ch7	7	Dm2	13275.6	255.87
2021-02-02	DK72-10	02-02-21-ch7	11	Dm3	13531.4	78.16
2021-02-02	DK72-10	02-02-21-ch7	2	Dm1	13609.6	258.59
2021-02-02	DK72-10	02-02-21-ch7	1	NP	13868.2	43.37
2021-02-02	DK72-10	02-02-21-ch7	2	Dm1	13911.5	42.84
2021-02-02	DK72-10	02-02-21-ch7	4	Dm4	13954.4	3274.88
2021-02-02	DK72-10	02-02-21-ch7	2	Dm1	17229.3	115.52
2021-02-02	DK72-10	02-02-21-ch7	7	Dm2	17344.8	502.82
2021-02-02	DK72-10	02-02-21-ch7	2	Dm1	17847.6	11.91
2021-02-02	DK72-10	02-02-21-ch7	7	Dm2	17859.5	45.69
2021-02-02	DK72-10	02-02-21-ch7	2	Dm1	17905.2	153.33
2021-02-02	DK72-10	02-02-21-ch7	1	NP	18058.5	18.11
2021-02-02	DK72-10	02-02-21-ch7	2	Dm1	18076.7	81.75
2021-02-02	DK72-10	02-02-21-ch7	4	Dm4	18158.4	493.32
2021-02-02	DK72-10	02-02-21-ch7	2	Dm1	18651.7	146.82
2021-02-02	DK72-10	02-02-21-ch7	7	Dm2	18798.5	502.53
2021-02-02	DK72-10	02-02-21-ch7	2	Dm1	19301.1	96.96
2021-02-02	DK72-10	02-02-21-ch7	1	NP	19398	22.38
2021-02-02	DK72-10	02-02-21-ch7	2	Dm1	19420.4	99.81
2021-02-02	DK72-10	02-02-21-ch7	4	Dm4	19520.2	15.11
2021-02-02	DK72-10	02-02-21-ch7	2	Dm1	19535.3	130.69
2021-02-02	DK72-10	02-02-21-ch7	7	Dm2	19666	358.2
2021-02-02	DK72-10	02-02-21-ch7	2	Dm1	20024.2	35
2021-02-02	DK72-10	02-02-21-ch7	1	NP	20059.2	21.02
2021-02-02	DK72-10	02-02-21-ch7	2	Dm1	20080.2	73.1
2021-02-02	DK72-10	02-02-21-ch7	4	Dm4	20153.3	82.21
2021-02-02	DK72-10	02-02-21-ch7	2	Dm1	20235.5	117.24
2021-02-02	DK72-10	02-02-21-ch7	7	Dm2	20352.8	37.65
2021-02-02	DK72-10	02-02-21-ch7	2	Dm1	20390.4	10.46
2021-02-02	DK72-10	02-02-21-ch7	7	Dm2	20400.9	144.97
2021-02-02	DK72-10	02-02-21-ch7	1	NP	20545.9	24.1
2021-02-02	DK72-10	02-02-21-ch7	2	Dm1	20570	368.83
2021-02-02	DK72-10	02-02-21-ch7	4	Dm4	20938.8	91.63
2021-02-02	DK72-10	02-02-21-ch7	2	Dm1	21030.4	121.25
2021-02-02	DK72-10	02-02-21-ch7	4	Dm4	21151.7	3993.76
2021-02-02	DK72-10	02-02-21-ch7	5	Dm5	25145.4	3231.2
2021-02-02	DK72-10	02-02-21-ch7	4	Dm4	28376.6	3362.53
2021-02-02	DK72-10	02-02-21-ch7	5	Dm5	31739.2	3008.84
2021-02-02	DK72-10	02-02-21-ch7	4	Dm4	34748	3453.64
2021-02-02	DK72-10	02-02-21-ch7	5	Dm5	38201.7	2985.82
2021-02-02	DK72-10	02-02-21-ch7	4	Dm4	41187.5	3337.2
2021-02-02	DK72-10	02-02-21-ch7	5	Dm5	44524.7	5186.79
2021-02-02	DK72-10	02-02-21-ch7	4	Dm4	49711.5	513.9
2021-02-02	DK72-10	02-02-21-ch7	2	Dm1	50225.4	266.23
2021-02-02	DK72-10	02-02-21-ch7	1	NP	50491.6	69.55
2021-02-02	DK72-10	02-02-21-ch7	2	Dm1	50561.1	126.82
2021-02-02	DK72-10	02-02-21-ch7	4	Dm4	50688	27.71
2021-02-02	DK72-10	02-02-21-ch7	2	Dm1	50715.7	149.9
2021-02-02	DK72-10	02-02-21-ch7	7	Dm2	50865.6	54.72
2021-02-02	DK72-10	02-02-21-ch7	2	Dm1	50920.3	3.09
2021-02-02	DK72-10	02-02-21-ch7	1	NP	50923.4	25.29
2021-02-02	DK72-10	02-02-21-ch7	2	Dm1	50948.7	247.82
2021-02-02	DK72-10	02-02-21-ch7	7	Dm2	51196.5	293.34
2021-02-02	DK72-10	02-02-21-ch7	2	Dm1	51489.8	18.82
2021-02-02	DK72-10	02-02-21-ch7	7	Dm2	51508.7	92.75
2021-02-02	DK72-10	02-02-21-ch7	2	Dm1	51601.4	4.59
2021-02-02	DK72-10	02-02-21-ch7	1	NP	51606	28.16
2021-02-02	DK72-10	02-02-21-ch7	2	Dm1	51634.2	244.64
2021-02-02	DK72-10	02-02-21-ch7	7	Dm2	51878.8	60.89
2021-02-02	DK72-10	02-02-21-ch7	2	Dm1	51939.7	27.53
2021-02-02	DK72-10	02-02-21-ch7	7	Dm2	51967.2	406.75
2021-02-02	DK72-10	02-02-21-ch7	2	Dm1	52374	13.49
2021-02-02	DK72-10	02-02-21-ch7	7	Dm2	52387.4	94.76
2021-02-02	DK72-10	02-02-21-ch7	2	Dm1	52482.2	31.18
2021-02-02	DK72-10	02-02-21-ch7	1	NP	52513.4	35.03
2021-02-02	DK72-10	02-02-21-ch7	2	Dm1	52548.4	150.82
2021-02-02	DK72-10	02-02-21-ch7	7	Dm2	52699.2	99.55
2021-02-02	DK72-10	02-02-21-ch7	2	Dm1	52798.8	63.1
2021-02-02	DK72-10	02-02-21-ch7	1	NP	52861.9	29.85
2021-02-02	DK72-10	02-02-21-ch7	2	Dm1	52891.7	111.87
2021-02-02	DK72-10	02-02-21-ch7	7	Dm2	53003.6	569.68
2021-02-02	DK72-10	02-02-21-ch7	2	Dm1	53573.3	24.78
2021-02-02	DK72-10	02-02-21-ch7	7	Dm2	53598.1	2826.59
2021-02-02	DK72-10	02-02-21-ch7	2	Dm1	56424.7	57
2021-02-02	DK72-10	02-02-21-ch7	7	Dm2	56481.7	1741.41
2021-02-02	DK72-10	02-02-21-ch7	2	Dm1	58223.1	85.12
2021-02-02	DK72-10	02-02-21-ch7	7	Dm2	58308.2	128.95
2021-02-02	DK72-10	02-02-21-ch7	2	Dm1	58437.1	40.1
2021-02-02	DK72-10	02-02-21-ch7	4	Dm4	58477.2	51.27
2021-02-02	DK72-10	02-02-21-ch7	2	Dm1	58528.5	74.69
2021-02-02	DK72-10	02-02-21-ch7	7	Dm2	58603.2	1321.59
2021-02-02	DK72-10	02-02-21-ch7	2	Dm1	59924.8	57.41
2021-02-02	DK72-10	02-02-21-ch7	7	Dm2	59982.2	439.15
2021-02-02	DK72-10	02-02-21-ch7	2	Dm1	60421.3	71.91
2021-02-02	DK72-10	02-02-21-ch7	7	Dm2	60493.3	178.14
2021-02-02	DK72-10	02-02-21-ch7	2	Dm1	60671.4	29.01
2021-02-02	DK72-10	02-02-21-ch7	7	Dm2	60700.4	129.58
2021-02-02	DK72-10	02-02-21-ch7	2	Dm1	60830	32.21
2021-02-02	DK72-10	02-02-21-ch7	7	Dm2	60862.2	929.69
2021-02-02	DK72-10	02-02-21-ch7	2	Dm1	61791.9	122.95
2021-02-02	DK72-10	02-02-21-ch7	7	Dm2	61914.8	1515.61
2021-02-02	DK72-10	02-02-21-ch7	2	Dm1	63430.4	45.05
2021-02-02	DK72-10	02-02-21-ch7	7	Dm2	63475.5	60.28
2021-02-02	DK72-10	02-02-21-ch7	11	Dm3	63535.8	41.48
2021-02-02	DK72-10	02-02-21-ch7	2	Dm1	63577.3	657.96
2021-02-02	DK72-10	02-02-21-ch7	1	NP	64235.2	29.77
2021-02-02	DK72-10	02-02-21-ch7	2	Dm1	64265	142.17
2021-02-02	DK72-10	02-02-21-ch7	4	Dm4	64407.2	473.53
2021-02-02	DK72-10	02-02-21-ch7	2	Dm1	64880.7	47.5
2021-02-02	DK72-10	02-02-21-ch7	7	Dm2	64928.2	1788.89
2021-02-02	DK72-10	02-02-21-ch7	2	Dm1	66717.1	51.23
2021-02-02	DK72-10	02-02-21-ch7	7	Dm2	66768.3	258.37
2021-02-02	DK72-10	02-02-21-ch7	2	Dm1	67026.7	223.12
2021-02-02	DK72-10	02-02-21-ch7	7	Dm2	67249.8	25.87
2021-02-02	DK72-10	02-02-21-ch7	2	Dm1	67275.7	322.17
2021-02-02	DK72-10	02-02-21-ch7	1	NP	67597.8	13.01
2021-02-02	DK72-10	02-02-21-ch7	2	Dm1	67610.9	95.74
2021-02-02	DK72-10	02-02-21-ch7	4	Dm4	67706.6	2065.23
2021-02-02	DK72-10	02-02-21-ch7	2	Dm1	69771.8	298.48
2021-02-02	DK72-10	02-02-21-ch7	4	Dm4	70070.3	1929.7
2021-02-03	DK72-10	03-02-21-ch2	1	NP	0	103.91
2021-02-03	DK72-10	03-02-21-ch2	2	Dm1	103.91	62.42
2021-02-03	DK72-10	03-02-21-ch2	7	Dm2	166.33	1250.88
2021-02-03	DK72-10	03-02-21-ch2	11	Dm3	1417.21	38.8
2021-02-03	DK72-10	03-02-21-ch2	7	Dm2	1456.01	277.51
2021-02-03	DK72-10	03-02-21-ch2	2	Dm1	1733.52	43.06
2021-02-03	DK72-10	03-02-21-ch2	1	NP	1776.58	21.8
2021-02-03	DK72-10	03-02-21-ch2	2	Dm1	1798.38	46.47
2021-02-03	DK72-10	03-02-21-ch2	7	Dm2	1844.85	191.7
2021-02-03	DK72-10	03-02-21-ch2	2	Dm1	2036.55	34.42
2021-02-03	DK72-10	03-02-21-ch2	1	NP	2070.97	61.4
2021-02-03	DK72-10	03-02-21-ch2	2	Dm1	2132.37	427.07
2021-02-03	DK72-10	03-02-21-ch2	7	Dm2	2559.44	354.77
2021-02-03	DK72-10	03-02-21-ch2	2	Dm1	2914.21	26.64
2021-02-03	DK72-10	03-02-21-ch2	1	NP	2940.85	59.51
2021-02-03	DK72-10	03-02-21-ch2	2	Dm1	3000.36	6.28
2021-02-03	DK72-10	03-02-21-ch2	1	NP	3006.64	35.9
2021-02-03	DK72-10	03-02-21-ch2	2	Dm1	3042.54	2.59
2021-02-03	DK72-10	03-02-21-ch2	1	NP	3045.13	32.1
2021-02-03	DK72-10	03-02-21-ch2	2	Dm1	3077.23	48.65
2021-02-03	DK72-10	03-02-21-ch2	7	Dm2	3125.88	99.14
2021-02-03	DK72-10	03-02-21-ch2	1	NP	3225.02	30.63
2021-02-03	DK72-10	03-02-21-ch2	2	Dm1	3255.65	20.55
2021-02-03	DK72-10	03-02-21-ch2	1	NP	3276.2	35.28
2021-02-03	DK72-10	03-02-21-ch2	2	Dm1	3311.48	4.44
2021-02-03	DK72-10	03-02-21-ch2	1	NP	3315.92	1.79
2021-02-03	DK72-10	03-02-21-ch2	2	Dm1	3317.71	52.18
2021-02-03	DK72-10	03-02-21-ch2	1	NP	3369.89	23.74
2021-02-03	DK72-10	03-02-21-ch2	2	Dm1	3393.63	22.65
2021-02-03	DK72-10	03-02-21-ch2	1	NP	3416.28	15.93
2021-02-03	DK72-10	03-02-21-ch2	2	Dm1	3432.21	138.77
2021-02-03	DK72-10	03-02-21-ch2	1	NP	3570.98	22.78
2021-02-03	DK72-10	03-02-21-ch2	2	Dm1	3593.76	35.45
2021-02-03	DK72-10	03-02-21-ch2	1	NP	3629.21	33.55
2021-02-03	DK72-10	03-02-21-ch2	2	Dm1	3662.76	1.53
2021-02-03	DK72-10	03-02-21-ch2	1	NP	3664.29	0.36
2021-02-03	DK72-10	03-02-21-ch2	2	Dm1	3664.65	32.52
2021-02-03	DK72-10	03-02-21-ch2	1	NP	3697.17	26.63
2021-02-03	DK72-10	03-02-21-ch2	2	Dm1	3723.8	81.84
2021-02-03	DK72-10	03-02-21-ch2	1	NP	3805.64	33.92
2021-02-03	DK72-10	03-02-21-ch2	2	Dm1	3839.56	14.39
2021-02-03	DK72-10	03-02-21-ch2	1	NP	3853.95	2.49
2021-02-03	DK72-10	03-02-21-ch2	2	Dm1	3856.44	7.62
2021-02-03	DK72-10	03-02-21-ch2	1	NP	3864.06	9.84
2021-02-03	DK72-10	03-02-21-ch2	2	Dm1	3873.9	1.27
2021-02-03	DK72-10	03-02-21-ch2	1	NP	3875.17	33.18
2021-02-03	DK72-10	03-02-21-ch2	2	Dm1	3908.35	42.13
2021-02-03	DK72-10	03-02-21-ch2	1	NP	3950.48	23.26
2021-02-03	DK72-10	03-02-21-ch2	2	Dm1	3973.74	333.43
2021-02-03	DK72-10	03-02-21-ch2	7	Dm2	4307.17	223.48
2021-02-03	DK72-10	03-02-21-ch2	2	Dm1	4530.65	7.15
2021-02-03	DK72-10	03-02-21-ch2	1	NP	4537.8	51.84
2021-02-03	DK72-10	03-02-21-ch2	2	Dm1	4589.64	67.96
2021-02-03	DK72-10	03-02-21-ch2	12	Dm6	4657.6	50.91
2021-02-03	DK72-10	03-02-21-ch2	1	NP	4708.51	29.42
2021-02-03	DK72-10	03-02-21-ch2	2	Dm1	4737.93	44.84
2021-02-03	DK72-10	03-02-21-ch2	1	NP	4782.77	1.01
2021-02-03	DK72-10	03-02-21-ch2	2	Dm1	4783.78	49.99
2021-02-03	DK72-10	03-02-21-ch2	1	NP	4833.77	10.61
2021-02-03	DK72-10	03-02-21-ch2	2	Dm1	4844.38	20.87
2021-02-03	DK72-10	03-02-21-ch2	1	NP	4865.25	23.38
2021-02-03	DK72-10	03-02-21-ch2	2	Dm1	4888.63	36.36
2021-02-03	DK72-10	03-02-21-ch2	7	Dm2	4924.99	10.18
2021-02-03	DK72-10	03-02-21-ch2	2	Dm1	4935.17	17.15
2021-02-03	DK72-10	03-02-21-ch2	1	NP	4952.32	36.07
2021-02-03	DK72-10	03-02-21-ch2	2	Dm1	4988.39	20.95
2021-02-03	DK72-10	03-02-21-ch2	1	NP	5009.34	36.58
2021-02-03	DK72-10	03-02-21-ch2	2	Dm1	5045.92	30.37
2021-02-03	DK72-10	03-02-21-ch2	7	Dm2	5076.29	43.1
2021-02-03	DK72-10	03-02-21-ch2	2	Dm1	5119.39	10.47
2021-02-03	DK72-10	03-02-21-ch2	1	NP	5129.86	136.45
2021-02-03	DK72-10	03-02-21-ch2	2	Dm1	5266.31	8.61
2021-02-03	DK72-10	03-02-21-ch2	1	NP	5274.92	34.99
2021-02-03	DK72-10	03-02-21-ch2	2	Dm1	5309.91	47.49
2021-02-03	DK72-10	03-02-21-ch2	1	NP	5357.4	44.87
2021-02-03	DK72-10	03-02-21-ch2	2	Dm1	5402.27	35.88
2021-02-03	DK72-10	03-02-21-ch2	1	NP	5438.15	19.05
2021-02-03	DK72-10	03-02-21-ch2	2	Dm1	5457.2	13.6
2021-02-03	DK72-10	03-02-21-ch2	1	NP	5470.8	79.14
2021-02-03	DK72-10	03-02-21-ch2	2	Dm1	5549.94	22.77
2021-02-03	DK72-10	03-02-21-ch2	1	NP	5572.71	28.5
2021-02-03	DK72-10	03-02-21-ch2	2	Dm1	5601.21	48.6
2021-02-03	DK72-10	03-02-21-ch2	1	NP	5649.81	19.17
2021-02-03	DK72-10	03-02-21-ch2	2	Dm1	5668.98	39.71
2021-02-03	DK72-10	03-02-21-ch2	4	Dm4	5708.69	168.15
2021-02-03	DK72-10	03-02-21-ch2	1	NP	5876.84	21.93
2021-02-03	DK72-10	03-02-21-ch2	2	Dm1	5898.77	40.65
2021-02-03	DK72-10	03-02-21-ch2	7	Dm2	5939.42	40.74
2021-02-03	DK72-10	03-02-21-ch2	2	Dm1	5980.16	9.68
2021-02-03	DK72-10	03-02-21-ch2	1	NP	5989.84	14.61
2021-02-03	DK72-10	03-02-21-ch2	2	Dm1	6004.45	95.56
2021-02-03	DK72-10	03-02-21-ch2	1	NP	6100.01	49.03
2021-02-03	DK72-10	03-02-21-ch2	2	Dm1	6149.04	216.6
2021-02-03	DK72-10	03-02-21-ch2	1	NP	6365.64	30
2021-02-03	DK72-10	03-02-21-ch2	2	Dm1	6395.64	126.8
2021-02-03	DK72-10	03-02-21-ch2	4	Dm4	6522.44	1249.47
2021-02-03	DK72-10	03-02-21-ch2	5	Dm5	7771.91	7202.79
2021-02-03	DK72-10	03-02-21-ch2	4	Dm4	14974.7	1058.61
2021-02-03	DK72-10	03-02-21-ch2	5	Dm5	16033.3	193.09
2021-02-03	DK72-10	03-02-21-ch2	4	Dm4	16226.4	2033.28
2021-02-03	DK72-10	03-02-21-ch2	5	Dm5	18259.7	13564.5
2021-02-03	DK72-10	03-02-21-ch2	2	Dm1	31824.2	193.02
2021-02-03	DK72-10	03-02-21-ch2	7	Dm2	32017.2	115.12
2021-02-03	DK72-10	03-02-21-ch2	2	Dm1	32132.3	176.51
2021-02-03	DK72-10	03-02-21-ch2	7	Dm2	32308.8	73.58
2021-02-03	DK72-10	03-02-21-ch2	2	Dm1	32382.4	20.36
2021-02-03	DK72-10	03-02-21-ch2	1	NP	32402.8	44.37
2021-02-03	DK72-10	03-02-21-ch2	2	Dm1	32447.1	23.23
2021-02-03	DK72-10	03-02-21-ch2	1	NP	32470.3	43.55
2021-02-03	DK72-10	03-02-21-ch2	2	Dm1	32513.9	73.1
2021-02-03	DK72-10	03-02-21-ch2	4	Dm4	32587	88.2
2021-02-03	DK72-10	03-02-21-ch2	1	NP	32675.2	14.3
2021-02-03	DK72-10	03-02-21-ch2	2	Dm1	32689.5	0.52
2021-02-03	DK72-10	03-02-21-ch2	1	NP	32690	3.29
2021-02-03	DK72-10	03-02-21-ch2	2	Dm1	32693.3	62.09
2021-02-03	DK72-10	03-02-21-ch2	12	Dm6	32755.4	59.97
2021-02-03	DK72-10	03-02-21-ch2	1	NP	32815.4	5.5
2021-02-03	DK72-10	03-02-21-ch2	2	Dm1	32820.9	49.7
2021-02-03	DK72-10	03-02-21-ch2	12	Dm6	32870.6	47.93
2021-02-03	DK72-10	03-02-21-ch2	1	NP	32918.5	6.36
2021-02-03	DK72-10	03-02-21-ch2	2	Dm1	32924.9	17.8
2021-02-03	DK72-10	03-02-21-ch2	1	NP	32942.7	2.9
2021-02-03	DK72-10	03-02-21-ch2	2	Dm1	32945.6	159.27
2021-02-03	DK72-10	03-02-21-ch2	1	NP	33104.8	23.9
2021-02-03	DK72-10	03-02-21-ch2	2	Dm1	33128.7	18.08
2021-02-03	DK72-10	03-02-21-ch2	1	NP	33146.8	25.59
2021-02-03	DK72-10	03-02-21-ch2	2	Dm1	33172.4	39.67
2021-02-03	DK72-10	03-02-21-ch2	12	Dm6	33212.1	68.63
2021-02-03	DK72-10	03-02-21-ch2	1	NP	33280.7	8.34
2021-02-03	DK72-10	03-02-21-ch2	2	Dm1	33289	4.78
2021-02-03	DK72-10	03-02-21-ch2	1	NP	33293.8	24.07
2021-02-03	DK72-10	03-02-21-ch2	2	Dm1	33317.9	74.66
2021-02-03	DK72-10	03-02-21-ch2	7	Dm2	33392.6	68.94
2021-02-03	DK72-10	03-02-21-ch2	2	Dm1	33461.5	11.69
2021-02-03	DK72-10	03-02-21-ch2	1	NP	33473.2	24.79
2021-02-03	DK72-10	03-02-21-ch2	2	Dm1	33498	36.07
2021-02-03	DK72-10	03-02-21-ch2	1	NP	33534	22.81
2021-02-03	DK72-10	03-02-21-ch2	2	Dm1	33556.8	52.32
2021-02-03	DK72-10	03-02-21-ch2	1	NP	33609.2	14.71
2021-02-03	DK72-10	03-02-21-ch2	2	Dm1	33623.9	48.41
2021-02-03	DK72-10	03-02-21-ch2	1	NP	33672.3	19.28
2021-02-03	DK72-10	03-02-21-ch2	2	Dm1	33691.6	18.89
2021-02-03	DK72-10	03-02-21-ch2	1	NP	33710.5	3.89
2021-02-03	DK72-10	03-02-21-ch2	2	Dm1	33714.3	86.91
2021-02-03	DK72-10	03-02-21-ch2	1	NP	33801.3	25.7
2021-02-03	DK72-10	03-02-21-ch2	2	Dm1	33827	48.81
2021-02-03	DK72-10	03-02-21-ch2	1	NP	33875.8	5.96
2021-02-03	DK72-10	03-02-21-ch2	2	Dm1	33881.7	10.62
2021-02-03	DK72-10	03-02-21-ch2	1	NP	33892.3	2.33
2021-02-03	DK72-10	03-02-21-ch2	2	Dm1	33894.7	44.23
2021-02-03	DK72-10	03-02-21-ch2	1	NP	33938.9	6.93
2021-02-03	DK72-10	03-02-21-ch2	2	Dm1	33945.8	11.1
2021-02-03	DK72-10	03-02-21-ch2	1	NP	33956.9	2.77
2021-02-03	DK72-10	03-02-21-ch2	2	Dm1	33959.7	19.22
2021-02-03	DK72-10	03-02-21-ch2	1	NP	33978.9	2.57
2021-02-03	DK72-10	03-02-21-ch2	2	Dm1	33981.5	144.06
2021-02-03	DK72-10	03-02-21-ch2	1	NP	34125.6	12.31
2021-02-03	DK72-10	03-02-21-ch2	2	Dm1	34137.9	46.88
2021-02-03	DK72-10	03-02-21-ch2	12	Dm6	34184.8	274.88
2021-02-03	DK72-10	03-02-21-ch2	1	NP	34459.6	10.72
2021-02-03	DK72-10	03-02-21-ch2	2	Dm1	34470.3	1.35
2021-02-03	DK72-10	03-02-21-ch2	1	NP	34471.7	3.29
2021-02-03	DK72-10	03-02-21-ch2	2	Dm1	34475	102.8
2021-02-03	DK72-10	03-02-21-ch2	12	Dm6	34577.8	183.12
2021-02-03	DK72-10	03-02-21-ch2	2	Dm1	34760.9	138.01
2021-02-03	DK72-10	03-02-21-ch2	12	Dm6	34898.9	170.08
2021-02-03	DK72-10	03-02-21-ch2	2	Dm1	35069	114.6
2021-02-03	DK72-10	03-02-21-ch2	12	Dm6	35183.6	112.77
2021-02-03	DK72-10	03-02-21-ch2	2	Dm1	35296.4	16.18
2021-02-03	DK72-10	03-02-21-ch2	1	NP	35312.6	69.13
2021-02-03	DK72-10	03-02-21-ch2	2	Dm1	35381.7	416.07
2021-02-03	DK72-10	03-02-21-ch2	12	Dm6	35797.8	260.5
2021-02-03	DK72-10	03-02-21-ch2	2	Dm1	36058.2	157.13
2021-02-03	DK72-10	03-02-21-ch2	12	Dm6	36215.4	26.38
2021-02-03	DK72-10	03-02-21-ch2	2	Dm1	36241.8	53.2
2021-02-03	DK72-10	03-02-21-ch2	1	NP	36295	30.8
2021-02-03	DK72-10	03-02-21-ch2	2	Dm1	36325.8	23.3
2021-02-03	DK72-10	03-02-21-ch2	1	NP	36349.1	3.26
2021-02-03	DK72-10	03-02-21-ch2	2	Dm1	36352.3	100.13
2021-02-03	DK72-10	03-02-21-ch2	7	Dm2	36452.4	78.32
2021-02-03	DK72-10	03-02-21-ch2	2	Dm1	36530.8	5.6
2021-02-03	DK72-10	03-02-21-ch2	12	Dm6	36536.4	333.8
2021-02-03	DK72-10	03-02-21-ch2	2	Dm1	36870.2	23.01
2021-02-03	DK72-10	03-02-21-ch2	7	Dm2	36893.2	278.79
2021-02-03	DK72-10	03-02-21-ch2	2	Dm1	37172	169.02
2021-02-03	DK72-10	03-02-21-ch2	7	Dm2	37341	348.4
2021-02-03	DK72-10	03-02-21-ch2	1	NP	37689.4	35.2
2021-02-03	DK72-10	03-02-21-ch2	2	Dm1	37724.6	45.6
2021-02-03	DK72-10	03-02-21-ch2	1	NP	37770.2	6.17
2021-02-03	DK72-10	03-02-21-ch2	2	Dm1	37776.4	0.6
2021-02-03	DK72-10	03-02-21-ch2	1	NP	37777	1.81
2021-02-03	DK72-10	03-02-21-ch2	2	Dm1	37778.8	1.4
2021-02-03	DK72-10	03-02-21-ch2	1	NP	37780.2	5.28
2021-02-03	DK72-10	03-02-21-ch2	2	Dm1	37785.4	37.76
2021-02-03	DK72-10	03-02-21-ch2	1	NP	37823.2	8.51
2021-02-03	DK72-10	03-02-21-ch2	2	Dm1	37831.7	57.46
2021-02-03	DK72-10	03-02-21-ch2	1	NP	37889.2	41.15
2021-02-03	DK72-10	03-02-21-ch2	2	Dm1	37930.3	3.69
2021-02-03	DK72-10	03-02-21-ch2	1	NP	37934	8.3
2021-02-03	DK72-10	03-02-21-ch2	2	Dm1	37942.3	1.61
2021-02-03	DK72-10	03-02-21-ch2	1	NP	37943.9	8.18
2021-02-03	DK72-10	03-02-21-ch2	2	Dm1	37952.1	0.28
2021-02-03	DK72-10	03-02-21-ch2	1	NP	37952.4	1.82
2021-02-03	DK72-10	03-02-21-ch2	2	Dm1	37954.2	0.57
2021-02-03	DK72-10	03-02-21-ch2	1	NP	37954.8	9.5
2021-02-03	DK72-10	03-02-21-ch2	2	Dm1	37964.3	9.39
2021-02-03	DK72-10	03-02-21-ch2	1	NP	37973.7	1.66
2021-02-03	DK72-10	03-02-21-ch2	2	Dm1	37975.3	63.98
2021-02-03	DK72-10	03-02-21-ch2	1	NP	38039.3	53.71
2021-02-03	DK72-10	03-02-21-ch2	2	Dm1	38093	34.21
2021-02-03	DK72-10	03-02-21-ch2	1	NP	38127.2	3.04
2021-02-03	DK72-10	03-02-21-ch2	2	Dm1	38130.3	158.36
2021-02-03	DK72-10	03-02-21-ch2	4	Dm4	38288.6	802.04
2021-02-03	DK72-10	03-02-21-ch2	5	Dm5	39090.7	7306.48
2021-02-03	DK72-10	03-02-21-ch2	2	Dm1	46397.2	22.66
2021-02-03	DK72-10	03-02-21-ch2	7	Dm2	46419.8	102.96
2021-02-03	DK72-10	03-02-21-ch2	2	Dm1	46522.8	4.02
2021-02-03	DK72-10	03-02-21-ch2	1	NP	46526.8	26.89
2021-02-03	DK72-10	03-02-21-ch2	2	Dm1	46553.7	181.31
2021-02-03	DK72-10	03-02-21-ch2	4	Dm4	46735	34.81
2021-02-03	DK72-10	03-02-21-ch2	1	NP	46769.8	43.42
2021-02-03	DK72-10	03-02-21-ch2	2	Dm1	46813.2	1.79
2021-02-03	DK72-10	03-02-21-ch2	1	NP	46815	1.14
2021-02-03	DK72-10	03-02-21-ch2	2	Dm1	46816.2	92.47
2021-02-03	DK72-10	03-02-21-ch2	1	NP	46908.6	21.53
2021-02-03	DK72-10	03-02-21-ch2	2	Dm1	46930.2	85.05
2021-02-03	DK72-10	03-02-21-ch2	1	NP	47015.2	7.31
2021-02-03	DK72-10	03-02-21-ch2	2	Dm1	47022.5	174.58
2021-02-03	DK72-10	03-02-21-ch2	1	NP	47197.1	12.23
2021-02-03	DK72-10	03-02-21-ch2	2	Dm1	47209.3	110.55
2021-02-03	DK72-10	03-02-21-ch2	1	NP	47319.9	16.09
2021-02-03	DK72-10	03-02-21-ch2	2	Dm1	47336	38.95
2021-02-03	DK72-10	03-02-21-ch2	1	NP	47374.9	16.71
2021-02-03	DK72-10	03-02-21-ch2	2	Dm1	47391.6	34.78
2021-02-03	DK72-10	03-02-21-ch2	1	NP	47426.4	4.24
2021-02-03	DK72-10	03-02-21-ch2	2	Dm1	47430.6	2.8
2021-02-03	DK72-10	03-02-21-ch2	1	NP	47433.4	0.7
2021-02-03	DK72-10	03-02-21-ch2	2	Dm1	47434.1	100.22
2021-02-03	DK72-10	03-02-21-ch2	4	Dm4	47534.4	180.11
2021-02-03	DK72-10	03-02-21-ch2	2	Dm1	47714.5	21.01
2021-02-03	DK72-10	03-02-21-ch2	1	NP	47735.5	38.31
2021-02-03	DK72-10	03-02-21-ch2	2	Dm1	47773.8	62.88
2021-02-03	DK72-10	03-02-21-ch2	1	NP	47836.7	7.29
2021-02-03	DK72-10	03-02-21-ch2	2	Dm1	47844	86.21
2021-02-03	DK72-10	03-02-21-ch2	1	NP	47930.2	21.3
2021-02-03	DK72-10	03-02-21-ch2	2	Dm1	47951.5	17.03
2021-02-03	DK72-10	03-02-21-ch2	1	NP	47968.5	3.12
2021-02-03	DK72-10	03-02-21-ch2	2	Dm1	47971.6	50.99
2021-02-03	DK72-10	03-02-21-ch2	1	NP	48022.6	132.71
2021-02-03	DK72-10	03-02-21-ch2	2	Dm1	48155.3	46.15
2021-02-03	DK72-10	03-02-21-ch2	1	NP	48201.5	45.05
2021-02-03	DK72-10	03-02-21-ch2	2	Dm1	48246.5	138.03
2021-02-03	DK72-10	03-02-21-ch2	1	NP	48384.6	37.2
2021-02-03	DK72-10	03-02-21-ch2	2	Dm1	48421.8	103.03
2021-02-03	DK72-10	03-02-21-ch2	1	NP	48524.8	36.25
2021-02-03	DK72-10	03-02-21-ch2	2	Dm1	48561	112.12
2021-02-03	DK72-10	03-02-21-ch2	7	Dm2	48673.2	170.84
2021-02-03	DK72-10	03-02-21-ch2	2	Dm1	48844	64.38
2021-02-03	DK72-10	03-02-21-ch2	1	NP	48908.4	46.04
2021-02-03	DK72-10	03-02-21-ch2	2	Dm1	48954.4	76.6
2021-02-03	DK72-10	03-02-21-ch2	1	NP	49031	17.31
2021-02-03	DK72-10	03-02-21-ch2	2	Dm1	49048.3	39.39
2021-02-03	DK72-10	03-02-21-ch2	1	NP	49087.7	19.81
2021-02-03	DK72-10	03-02-21-ch2	2	Dm1	49107.5	8.19
2021-02-03	DK72-10	03-02-21-ch2	1	NP	49115.7	0.31
2021-02-03	DK72-10	03-02-21-ch2	2	Dm1	49116	63.04
2021-02-03	DK72-10	03-02-21-ch2	1	NP	49179.1	22.66
2021-02-03	DK72-10	03-02-21-ch2	2	Dm1	49201.7	1.5
2021-02-03	DK72-10	03-02-21-ch2	1	NP	49203.2	0.78
2021-02-03	DK72-10	03-02-21-ch2	2	Dm1	49204	13.6
2021-02-03	DK72-10	03-02-21-ch2	1	NP	49217.6	0.65
2021-02-03	DK72-10	03-02-21-ch2	2	Dm1	49218.2	52.81
2021-02-03	DK72-10	03-02-21-ch2	7	Dm2	49271.1	35.33
2021-02-03	DK72-10	03-02-21-ch2	2	Dm1	49306.4	23.5
2021-02-03	DK72-10	03-02-21-ch2	1	NP	49329.9	27.04
2021-02-03	DK72-10	03-02-21-ch2	2	Dm1	49356.9	113.59
2021-02-03	DK72-10	03-02-21-ch2	1	NP	49470.5	61.98
2021-02-03	DK72-10	03-02-21-ch2	2	Dm1	49532.5	1.89
2021-02-03	DK72-10	03-02-21-ch2	1	NP	49534.4	13.42
2021-02-03	DK72-10	03-02-21-ch2	2	Dm1	49547.8	131.52
2021-02-03	DK72-10	03-02-21-ch2	1	NP	49679.3	17.15
2021-02-03	DK72-10	03-02-21-ch2	2	Dm1	49696.5	60.89
2021-02-03	DK72-10	03-02-21-ch2	1	NP	49757.4	24.29
2021-02-03	DK72-10	03-02-21-ch2	2	Dm1	49781.7	1.66
2021-02-03	DK72-10	03-02-21-ch2	1	NP	49783.3	9.21
2021-02-03	DK72-10	03-02-21-ch2	2	Dm1	49792.5	8.94
2021-02-03	DK72-10	03-02-21-ch2	1	NP	49801.5	0.31
2021-02-03	DK72-10	03-02-21-ch2	2	Dm1	49801.8	80.12
2021-02-03	DK72-10	03-02-21-ch2	7	Dm2	49881.9	22.52
2021-02-03	DK72-10	03-02-21-ch2	2	Dm1	49904.4	5.39
2021-02-03	DK72-10	03-02-21-ch2	1	NP	49909.8	31.87
2021-02-03	DK72-10	03-02-21-ch2	2	Dm1	49941.7	0.88
2021-02-03	DK72-10	03-02-21-ch2	1	NP	49942.6	0.54
2021-02-03	DK72-10	03-02-21-ch2	2	Dm1	49943.1	1.38
2021-02-03	DK72-10	03-02-21-ch2	1	NP	49944.5	0.8
2021-02-03	DK72-10	03-02-21-ch2	2	Dm1	49945.3	68.05
2021-02-03	DK72-10	03-02-21-ch2	1	NP	50013.3	49.03
2021-02-03	DK72-10	03-02-21-ch2	2	Dm1	50062.4	1.95
2021-02-03	DK72-10	03-02-21-ch2	1	NP	50064.3	6.04
2021-02-03	DK72-10	03-02-21-ch2	2	Dm1	50070.3	51.74
2021-02-03	DK72-10	03-02-21-ch2	1	NP	50122.1	80.95
2021-02-03	DK72-10	03-02-21-ch2	2	Dm1	50203	55.37
2021-02-03	DK72-10	03-02-21-ch2	7	Dm2	50258.4	31.12
2021-02-03	DK72-10	03-02-21-ch2	1	NP	50289.5	34.34
2021-02-03	DK72-10	03-02-21-ch2	2	Dm1	50323.9	30.37
2021-02-03	DK72-10	03-02-21-ch2	1	NP	50354.2	68.03
2021-02-03	DK72-10	03-02-21-ch2	2	Dm1	50422.3	60.73
2021-02-03	DK72-10	03-02-21-ch2	1	NP	50483	93.91
2021-02-03	DK72-10	03-02-21-ch2	2	Dm1	50576.9	76.65
2021-02-03	DK72-10	03-02-21-ch2	7	Dm2	50653.6	28.46
2021-02-03	DK72-10	03-02-21-ch2	1	NP	50682	119.22
2021-02-03	DK72-10	03-02-21-ch2	2	Dm1	50801.2	2.57
2021-02-03	DK72-10	03-02-21-ch2	1	NP	50803.8	1.7
2021-02-03	DK72-10	03-02-21-ch2	2	Dm1	50805.5	36.19
2021-02-03	DK72-10	03-02-21-ch2	1	NP	50841.7	2.54
2021-02-03	DK72-10	03-02-21-ch2	2	Dm1	50844.2	4.01
2021-02-03	DK72-10	03-02-21-ch2	1	NP	50848.2	11.77
2021-02-03	DK72-10	03-02-21-ch2	2	Dm1	50860	69.7
2021-02-03	DK72-10	03-02-21-ch2	4	Dm4	50929.7	134.39
2021-02-03	DK72-10	03-02-21-ch2	1	NP	51064.1	15.7
2021-02-03	DK72-10	03-02-21-ch2	2	Dm1	51079.8	163.55
2021-02-03	DK72-10	03-02-21-ch2	4	Dm4	51243.4	286.12
2021-02-03	DK72-10	03-02-21-ch2	2	Dm1	51529.5	20.05
2021-02-03	DK72-10	03-02-21-ch2	1	NP	51549.5	22.41
2021-02-03	DK72-10	03-02-21-ch2	2	Dm1	51571.9	71.96
2021-02-03	DK72-10	03-02-21-ch2	4	Dm4	51643.9	2347.05
2021-02-03	DK72-10	03-02-21-ch2	5	Dm5	53990.9	2875.95
2021-02-03	DK72-10	03-02-21-ch2	2	Dm1	56866.9	72.44
2021-02-03	DK72-10	03-02-21-ch2	1	NP	56939.3	19.53
2021-02-03	DK72-10	03-02-21-ch2	2	Dm1	56958.9	126.27
2021-02-03	DK72-10	03-02-21-ch2	1	NP	57085.1	17.62
2021-02-03	DK72-10	03-02-21-ch2	2	Dm1	57102.8	214.68
2021-02-03	DK72-10	03-02-21-ch2	1	NP	57317.4	10.48
2021-02-03	DK72-10	03-02-21-ch2	2	Dm1	57327.9	72.88
2021-02-03	DK72-10	03-02-21-ch2	11	Dm3	57400.8	73.8
2021-02-03	DK72-10	03-02-21-ch2	1	NP	57474.6	20.11
2021-02-03	DK72-10	03-02-21-ch2	2	Dm1	57494.7	2.46
2021-02-03	DK72-10	03-02-21-ch2	1	NP	57497.2	0.84
2021-02-03	DK72-10	03-02-21-ch2	2	Dm1	57498	143.65
2021-02-03	DK72-10	03-02-21-ch2	1	NP	57641.7	15.51
2021-02-03	DK72-10	03-02-21-ch2	2	Dm1	57657.2	54.66
2021-02-03	DK72-10	03-02-21-ch2	1	NP	57711.8	12.59
2021-02-03	DK72-10	03-02-21-ch2	2	Dm1	57724.4	70.8
2021-02-03	DK72-10	03-02-21-ch2	1	NP	57795.2	61.27
2021-02-03	DK72-10	03-02-21-ch2	2	Dm1	57856.5	35.08
2021-02-03	DK72-10	03-02-21-ch2	1	NP	57891.6	36.02
2021-02-03	DK72-10	03-02-21-ch2	2	Dm1	57927.6	165.37
2021-02-03	DK72-10	03-02-21-ch2	12	Dm6	58093	366.46
2021-02-03	DK72-10	03-02-21-ch2	1	NP	58459.4	47.19
2021-02-03	DK72-10	03-02-21-ch2	2	Dm1	58506.6	13.35
2021-02-03	DK72-10	03-02-21-ch2	1	NP	58520	16.73
2021-02-03	DK72-10	03-02-21-ch2	2	Dm1	58536.7	9.4
2021-02-03	DK72-10	03-02-21-ch2	1	NP	58546.1	3.13
2021-02-03	DK72-10	03-02-21-ch2	2	Dm1	58549.2	168.53
2021-02-03	DK72-10	03-02-21-ch2	1	NP	58717.8	32.57
2021-02-03	DK72-10	03-02-21-ch2	2	Dm1	58750.3	26.46
2021-02-03	DK72-10	03-02-21-ch2	1	NP	58776.8	8.17
2021-02-03	DK72-10	03-02-21-ch2	2	Dm1	58784.9	114.6
2021-02-03	DK72-10	03-02-21-ch2	7	Dm2	58899.6	29.02
2021-02-03	DK72-10	03-02-21-ch2	2	Dm1	58928.6	121.58
2021-02-03	DK72-10	03-02-21-ch2	1	NP	59050.2	26.77
2021-02-03	DK72-10	03-02-21-ch2	2	Dm1	59076.9	20.23
2021-02-03	DK72-10	03-02-21-ch2	1	NP	59097.2	7.1
2021-02-03	DK72-10	03-02-21-ch2	2	Dm1	59104.2	10.7
2021-02-03	DK72-10	03-02-21-ch2	1	NP	59114.9	4.72
2021-02-03	DK72-10	03-02-21-ch2	2	Dm1	59119.7	33.83
2021-02-03	DK72-10	03-02-21-ch2	1	NP	59153.5	7.67
2021-02-03	DK72-10	03-02-21-ch2	2	Dm1	59161.2	55.68
2021-02-03	DK72-10	03-02-21-ch2	1	NP	59216.8	17.14
2021-02-03	DK72-10	03-02-21-ch2	2	Dm1	59234	4.77
2021-02-03	DK72-10	03-02-21-ch2	1	NP	59238.8	24.07
2021-02-03	DK72-10	03-02-21-ch2	2	Dm1	59262.8	139.06
2021-02-03	DK72-10	03-02-21-ch2	7	Dm2	59401.9	219.23
2021-02-03	DK72-10	03-02-21-ch2	2	Dm1	59621.1	8.28
2021-02-03	DK72-10	03-02-21-ch2	1	NP	59629.4	43.18
2021-02-03	DK72-10	03-02-21-ch2	2	Dm1	59672.6	200.46
2021-02-03	DK72-10	03-02-21-ch2	4	Dm4	59873	127.34
2021-02-03	DK72-10	03-02-21-ch2	2	Dm1	60000.4	8.88
2021-02-03	DK72-10	03-02-21-ch2	1	NP	60009.3	17.62
2021-02-03	DK72-10	03-02-21-ch2	2	Dm1	60026.9	118.61
2021-02-03	DK72-10	03-02-21-ch2	4	Dm4	60145.5	1292.84
2021-02-03	DK72-10	03-02-21-ch2	5	Dm5	61438.3	3407.94
2021-02-03	DK72-10	03-02-21-ch2	2	Dm1	64846.3	78.28
2021-02-03	DK72-10	03-02-21-ch2	4	Dm4	64924.6	106.77
2021-02-03	DK72-10	03-02-21-ch2	5	Dm5	65031.3	702.97
2021-02-03	DK72-10	03-02-21-ch2	1	NP	65734.3	41.82
2021-02-03	DK72-10	03-02-21-ch2	2	Dm1	65776.1	10.47
2021-02-03	DK72-10	03-02-21-ch2	1	NP	65786.6	1.89
2021-02-03	DK72-10	03-02-21-ch2	2	Dm1	65788.5	57.01
2021-02-03	DK72-10	03-02-21-ch2	4	Dm4	65845.5	255.73
2021-02-03	DK72-10	03-02-21-ch2	2	Dm1	66101.2	49.9
2021-02-03	DK72-10	03-02-21-ch2	1	NP	66151.1	27.98
2021-02-03	DK72-10	03-02-21-ch2	2	Dm1	66179.1	78.33
2021-02-03	DK72-10	03-02-21-ch2	1	NP	66257.4	17.53
2021-02-03	DK72-10	03-02-21-ch2	2	Dm1	66274.9	244.12
2021-02-03	DK72-10	03-02-21-ch2	4	Dm4	66519.1	2465.38
2021-02-03	DK72-10	03-02-21-ch2	5	Dm5	68984.4	3015.55
2021-02-03	DK72-10	03-02-21-ch4	1	NP	0	22.27
2021-02-03	DK72-10	03-02-21-ch4	2	Dm1	22.27	113.29
2021-02-03	DK72-10	03-02-21-ch4	7	Dm2	135.56	706.9
2021-02-03	DK72-10	03-02-21-ch4	1	NP	842.46	48.04
2021-02-03	DK72-10	03-02-21-ch4	2	Dm1	890.5	3.17
2021-02-03	DK72-10	03-02-21-ch4	1	NP	893.67	10.81
2021-02-03	DK72-10	03-02-21-ch4	2	Dm1	904.48	14.6
2021-02-03	DK72-10	03-02-21-ch4	1	NP	919.08	15.02
2021-02-03	DK72-10	03-02-21-ch4	2	Dm1	934.1	29.1
2021-02-03	DK72-10	03-02-21-ch4	1	NP	963.2	3.74
2021-02-03	DK72-10	03-02-21-ch4	2	Dm1	966.94	3.18
2021-02-03	DK72-10	03-02-21-ch4	1	NP	970.12	5.71
2021-02-03	DK72-10	03-02-21-ch4	2	Dm1	975.83	40.79
2021-02-03	DK72-10	03-02-21-ch4	1	NP	1016.62	20.22
2021-02-03	DK72-10	03-02-21-ch4	2	Dm1	1036.84	2.94
2021-02-03	DK72-10	03-02-21-ch4	1	NP	1039.78	2.31
2021-02-03	DK72-10	03-02-21-ch4	2	Dm1	1042.09	0.47
2021-02-03	DK72-10	03-02-21-ch4	1	NP	1042.56	7.85
2021-02-03	DK72-10	03-02-21-ch4	2	Dm1	1050.41	6.91
2021-02-03	DK72-10	03-02-21-ch4	1	NP	1057.32	2.18
2021-02-03	DK72-10	03-02-21-ch4	2	Dm1	1059.5	45.83
2021-02-03	DK72-10	03-02-21-ch4	7	Dm2	1105.33	69.97
2021-02-03	DK72-10	03-02-21-ch4	1	NP	1175.3	4.28
2021-02-03	DK72-10	03-02-21-ch4	2	Dm1	1179.58	7.88
2021-02-03	DK72-10	03-02-21-ch4	1	NP	1187.46	6.13
2021-02-03	DK72-10	03-02-21-ch4	2	Dm1	1193.59	1.38
2021-02-03	DK72-10	03-02-21-ch4	1	NP	1194.97	8.37
2021-02-03	DK72-10	03-02-21-ch4	2	Dm1	1203.34	28.8
2021-02-03	DK72-10	03-02-21-ch4	7	Dm2	1232.14	1490.34
2021-02-03	DK72-10	03-02-21-ch4	1	NP	2722.48	14.43
2021-02-03	DK72-10	03-02-21-ch4	2	Dm1	2736.91	83.93
2021-02-03	DK72-10	03-02-21-ch4	7	Dm2	2820.84	2987.72
2021-02-03	DK72-10	03-02-21-ch4	1	NP	5808.56	22.21
2021-02-03	DK72-10	03-02-21-ch4	2	Dm1	5830.77	125.25
2021-02-03	DK72-10	03-02-21-ch4	7	Dm2	5956.02	610.27
2021-02-03	DK72-10	03-02-21-ch4	1	NP	6566.29	14.89
2021-02-03	DK72-10	03-02-21-ch4	2	Dm1	6581.18	111.6
2021-02-03	DK72-10	03-02-21-ch4	7	Dm2	6692.78	71.17
2021-02-03	DK72-10	03-02-21-ch4	1	NP	6763.95	19.46
2021-02-03	DK72-10	03-02-21-ch4	2	Dm1	6783.41	25.9
2021-02-03	DK72-10	03-02-21-ch4	7	Dm2	6809.31	117.61
2021-02-03	DK72-10	03-02-21-ch4	1	NP	6926.92	19.57
2021-02-03	DK72-10	03-02-21-ch4	2	Dm1	6946.49	7.8
2021-02-03	DK72-10	03-02-21-ch4	1	NP	6954.29	2.8
2021-02-03	DK72-10	03-02-21-ch4	2	Dm1	6957.09	3.72
2021-02-03	DK72-10	03-02-21-ch4	1	NP	6960.81	1.92
2021-02-03	DK72-10	03-02-21-ch4	2	Dm1	6962.73	28.78
2021-02-03	DK72-10	03-02-21-ch4	1	NP	6991.51	25.52
2021-02-03	DK72-10	03-02-21-ch4	2	Dm1	7017.03	0.7
2021-02-03	DK72-10	03-02-21-ch4	1	NP	7017.73	1.97
2021-02-03	DK72-10	03-02-21-ch4	2	Dm1	7019.7	41.63
2021-02-03	DK72-10	03-02-21-ch4	1	NP	7061.33	16.99
2021-02-03	DK72-10	03-02-21-ch4	2	Dm1	7078.32	1.12
2021-02-03	DK72-10	03-02-21-ch4	1	NP	7079.44	4.28
2021-02-03	DK72-10	03-02-21-ch4	2	Dm1	7083.72	5.52
2021-02-03	DK72-10	03-02-21-ch4	1	NP	7089.24	3.9
2021-02-03	DK72-10	03-02-21-ch4	2	Dm1	7093.14	2.26
2021-02-03	DK72-10	03-02-21-ch4	1	NP	7095.4	24.68
2021-02-03	DK72-10	03-02-21-ch4	2	Dm1	7120.08	61.4
2021-02-03	DK72-10	03-02-21-ch4	7	Dm2	7181.48	220.52
2021-02-03	DK72-10	03-02-21-ch4	2	Dm1	7402	9.08
2021-02-03	DK72-10	03-02-21-ch4	1	NP	7411.08	6.95
2021-02-03	DK72-10	03-02-21-ch4	2	Dm1	7418.03	20
2021-02-03	DK72-10	03-02-21-ch4	1	NP	7438.03	8.78
2021-02-03	DK72-10	03-02-21-ch4	2	Dm1	7446.81	57.04
2021-02-03	DK72-10	03-02-21-ch4	1	NP	7503.85	5
2021-02-03	DK72-10	03-02-21-ch4	2	Dm1	7508.85	77.14
2021-02-03	DK72-10	03-02-21-ch4	7	Dm2	7585.99	287.16
2021-02-03	DK72-10	03-02-21-ch4	1	NP	7873.15	21.92
2021-02-03	DK72-10	03-02-21-ch4	2	Dm1	7895.07	30.77
2021-02-03	DK72-10	03-02-21-ch4	7	Dm2	7925.84	2509.29
2021-02-03	DK72-10	03-02-21-ch4	2	Dm1	10435.1	100.41
2021-02-03	DK72-10	03-02-21-ch4	7	Dm2	10535.5	47.41
2021-02-03	DK72-10	03-02-21-ch4	2	Dm1	10583	71.56
2021-02-03	DK72-10	03-02-21-ch4	7	Dm2	10654.5	208.11
2021-02-03	DK72-10	03-02-21-ch4	2	Dm1	10862.6	67.86
2021-02-03	DK72-10	03-02-21-ch4	7	Dm2	10930.5	8102.61
2021-02-03	DK72-10	03-02-21-ch4	2	Dm1	19033.1	31.83
2021-02-03	DK72-10	03-02-21-ch4	1	NP	19064.9	18.95
2021-02-03	DK72-10	03-02-21-ch4	2	Dm1	19083.9	50.38
2021-02-03	DK72-10	03-02-21-ch4	7	Dm2	19134.2	557.54
2021-02-03	DK72-10	03-02-21-ch4	2	Dm1	19691.8	75.58
2021-02-03	DK72-10	03-02-21-ch4	7	Dm2	19767.4	2279.79
2021-02-03	DK72-10	03-02-21-ch4	2	Dm1	22047.2	61.56
2021-02-03	DK72-10	03-02-21-ch4	1	NP	22108.7	16.38
2021-02-03	DK72-10	03-02-21-ch4	2	Dm1	22125.1	57.2
2021-02-03	DK72-10	03-02-21-ch4	7	Dm2	22182.3	5540.86
2021-02-03	DK72-10	03-02-21-ch4	2	Dm1	27723.2	34.33
2021-02-03	DK72-10	03-02-21-ch4	1	NP	27757.5	19.64
2021-02-03	DK72-10	03-02-21-ch4	2	Dm1	27777.1	20.42
2021-02-03	DK72-10	03-02-21-ch4	4	Dm4	27797.5	1383.66
2021-02-03	DK72-10	03-02-21-ch4	2	Dm1	29181.2	21.6
2021-02-03	DK72-10	03-02-21-ch4	7	Dm2	29202.8	63.38
2021-02-03	DK72-10	03-02-21-ch4	2	Dm1	29266.2	16.21
2021-02-03	DK72-10	03-02-21-ch4	1	NP	29282.4	15.59
2021-02-03	DK72-10	03-02-21-ch4	2	Dm1	29298	94.06
2021-02-03	DK72-10	03-02-21-ch4	1	NP	29392	18.57
2021-02-03	DK72-10	03-02-21-ch4	2	Dm1	29410.6	5.35
2021-02-03	DK72-10	03-02-21-ch4	1	NP	29416	2.52
2021-02-03	DK72-10	03-02-21-ch4	2	Dm1	29418.5	36.39
2021-02-03	DK72-10	03-02-21-ch4	1	NP	29454.9	12.11
2021-02-03	DK72-10	03-02-21-ch4	2	Dm1	29467	101.34
2021-02-03	DK72-10	03-02-21-ch4	1	NP	29568.3	20.97
2021-02-03	DK72-10	03-02-21-ch4	2	Dm1	29589.3	2.3
2021-02-03	DK72-10	03-02-21-ch4	1	NP	29591.6	1.92
2021-02-03	DK72-10	03-02-21-ch4	2	Dm1	29593.5	5.17
2021-02-03	DK72-10	03-02-21-ch4	1	NP	29598.7	2.65
2021-02-03	DK72-10	03-02-21-ch4	2	Dm1	29601.3	7.7
2021-02-03	DK72-10	03-02-21-ch4	1	NP	29609	1.08
2021-02-03	DK72-10	03-02-21-ch4	2	Dm1	29610.1	15.31
2021-02-03	DK72-10	03-02-21-ch4	1	NP	29625.4	1.37
2021-02-03	DK72-10	03-02-21-ch4	2	Dm1	29626.8	36.54
2021-02-03	DK72-10	03-02-21-ch4	1	NP	29663.3	13.65
2021-02-03	DK72-10	03-02-21-ch4	2	Dm1	29677	46.53
2021-02-03	DK72-10	03-02-21-ch4	7	Dm2	29723.5	25.62
2021-02-03	DK72-10	03-02-21-ch4	11	Dm3	29749.1	29.4
2021-02-03	DK72-10	03-02-21-ch4	1	NP	29778.5	25.41
2021-02-03	DK72-10	03-02-21-ch4	2	Dm1	29804	46.61
2021-02-03	DK72-10	03-02-21-ch4	1	NP	29850.6	15.75
2021-02-03	DK72-10	03-02-21-ch4	2	Dm1	29866.3	21.61
2021-02-03	DK72-10	03-02-21-ch4	1	NP	29887.9	35.98
2021-02-03	DK72-10	03-02-21-ch4	2	Dm1	29923.9	5.29
2021-02-03	DK72-10	03-02-21-ch4	1	NP	29929.2	19.82
2021-02-03	DK72-10	03-02-21-ch4	2	Dm1	29949	10.05
2021-02-03	DK72-10	03-02-21-ch4	1	NP	29959.1	2.62
2021-02-03	DK72-10	03-02-21-ch4	2	Dm1	29961.7	23.9
2021-02-03	DK72-10	03-02-21-ch4	1	NP	29985.6	18.06
2021-02-03	DK72-10	03-02-21-ch4	2	Dm1	30003.6	11.89
2021-02-03	DK72-10	03-02-21-ch4	1	NP	30015.5	10.61
2021-02-03	DK72-10	03-02-21-ch4	2	Dm1	30026.1	23.15
2021-02-03	DK72-10	03-02-21-ch4	1	NP	30049.3	5.06
2021-02-03	DK72-10	03-02-21-ch4	2	Dm1	30054.3	7.17
2021-02-03	DK72-10	03-02-21-ch4	1	NP	30061.5	2.2
2021-02-03	DK72-10	03-02-21-ch4	2	Dm1	30063.7	2.85
2021-02-03	DK72-10	03-02-21-ch4	1	NP	30066.6	7.16
2021-02-03	DK72-10	03-02-21-ch4	2	Dm1	30073.7	33.62
2021-02-03	DK72-10	03-02-21-ch4	1	NP	30107.3	8.76
2021-02-03	DK72-10	03-02-21-ch4	2	Dm1	30116.1	60.05
2021-02-03	DK72-10	03-02-21-ch4	1	NP	30176.2	15.85
2021-02-03	DK72-10	03-02-21-ch4	2	Dm1	30192	2.12
2021-02-03	DK72-10	03-02-21-ch4	1	NP	30194.1	10.32
2021-02-03	DK72-10	03-02-21-ch4	2	Dm1	30204.5	1.43
2021-02-03	DK72-10	03-02-21-ch4	1	NP	30205.9	2.8
2021-02-03	DK72-10	03-02-21-ch4	2	Dm1	30208.7	70.27
2021-02-03	DK72-10	03-02-21-ch4	7	Dm2	30279	34.48
2021-02-03	DK72-10	03-02-21-ch4	2	Dm1	30313.4	7.73
2021-02-03	DK72-10	03-02-21-ch4	12	Dm6	30321.2	72.44
2021-02-03	DK72-10	03-02-21-ch4	2	Dm1	30393.6	49.63
2021-02-03	DK72-10	03-02-21-ch4	1	NP	30443.2	11.42
2021-02-03	DK72-10	03-02-21-ch4	2	Dm1	30454.7	69.84
2021-02-03	DK72-10	03-02-21-ch4	1	NP	30524.5	17.99
2021-02-03	DK72-10	03-02-21-ch4	2	Dm1	30542.5	10.83
2021-02-03	DK72-10	03-02-21-ch4	1	NP	30553.3	29.15
2021-02-03	DK72-10	03-02-21-ch4	2	Dm1	30582.5	71.89
2021-02-03	DK72-10	03-02-21-ch4	1	NP	30654.3	12.33
2021-02-03	DK72-10	03-02-21-ch4	2	Dm1	30666.7	6.06
2021-02-03	DK72-10	03-02-21-ch4	1	NP	30672.7	1.38
2021-02-03	DK72-10	03-02-21-ch4	2	Dm1	30674.1	11.08
2021-02-03	DK72-10	03-02-21-ch4	1	NP	30685.2	0.6
2021-02-03	DK72-10	03-02-21-ch4	2	Dm1	30685.8	461.08
2021-02-03	DK72-10	03-02-21-ch4	1	NP	31146.9	18.76
2021-02-03	DK72-10	03-02-21-ch4	2	Dm1	31165.6	456.68
2021-02-03	DK72-10	03-02-21-ch4	1	NP	31622.3	2.57
2021-02-03	DK72-10	03-02-21-ch4	2	Dm1	31624.9	121.1
2021-02-03	DK72-10	03-02-21-ch4	12	Dm6	31746	86.85
2021-02-03	DK72-10	03-02-21-ch4	1	NP	31832.8	9.07
2021-02-03	DK72-10	03-02-21-ch4	2	Dm1	31841.9	5.86
2021-02-03	DK72-10	03-02-21-ch4	1	NP	31847.8	1.68
2021-02-03	DK72-10	03-02-21-ch4	2	Dm1	31849.5	33.05
2021-02-03	DK72-10	03-02-21-ch4	1	NP	31882.5	40.54
2021-02-03	DK72-10	03-02-21-ch4	2	Dm1	31923	6.9
2021-02-03	DK72-10	03-02-21-ch4	1	NP	31929.9	33.78
2021-02-03	DK72-10	03-02-21-ch4	2	Dm1	31963.7	4.07
2021-02-03	DK72-10	03-02-21-ch4	1	NP	31967.8	2.18
2021-02-03	DK72-10	03-02-21-ch4	2	Dm1	31970	11.6
2021-02-03	DK72-10	03-02-21-ch4	1	NP	31981.6	8.18
2021-02-03	DK72-10	03-02-21-ch4	2	Dm1	31989.8	4.26
2021-02-03	DK72-10	03-02-21-ch4	1	NP	31994	0.67
2021-02-03	DK72-10	03-02-21-ch4	2	Dm1	31994.7	21.87
2021-02-03	DK72-10	03-02-21-ch4	1	NP	32016.5	1.43
2021-02-03	DK72-10	03-02-21-ch4	2	Dm1	32018	19.94
2021-02-03	DK72-10	03-02-21-ch4	1	NP	32037.9	9.98
2021-02-03	DK72-10	03-02-21-ch4	2	Dm1	32047.9	4.29
2021-02-03	DK72-10	03-02-21-ch4	1	NP	32052.2	20.71
2021-02-03	DK72-10	03-02-21-ch4	2	Dm1	32072.9	47.13
2021-02-03	DK72-10	03-02-21-ch4	7	Dm2	32120	172.25
2021-02-03	DK72-10	03-02-21-ch4	2	Dm1	32292.3	107.02
2021-02-03	DK72-10	03-02-21-ch4	1	NP	32399.3	81.81
2021-02-03	DK72-10	03-02-21-ch4	2	Dm1	32481.1	3.37
2021-02-03	DK72-10	03-02-21-ch4	1	NP	32484.5	41.16
2021-02-03	DK72-10	03-02-21-ch4	2	Dm1	32525.6	42.12
2021-02-03	DK72-10	03-02-21-ch4	7	Dm2	32567.8	46.44
2021-02-03	DK72-10	03-02-21-ch4	2	Dm1	32614.2	25.14
2021-02-03	DK72-10	03-02-21-ch4	1	NP	32639.3	47.67
2021-02-03	DK72-10	03-02-21-ch4	2	Dm1	32687	15.21
2021-02-03	DK72-10	03-02-21-ch4	1	NP	32702.2	3.83
2021-02-03	DK72-10	03-02-21-ch4	2	Dm1	32706	11.19
2021-02-03	DK72-10	03-02-21-ch4	1	NP	32717.2	4.26
2021-02-03	DK72-10	03-02-21-ch4	2	Dm1	32721.5	73.7
2021-02-03	DK72-10	03-02-21-ch4	1	NP	32795.2	4.28
2021-02-03	DK72-10	03-02-21-ch4	2	Dm1	32799.5	27.9
2021-02-03	DK72-10	03-02-21-ch4	1	NP	32827.4	50.07
2021-02-03	DK72-10	03-02-21-ch4	2	Dm1	32877.4	91.2
2021-02-03	DK72-10	03-02-21-ch4	1	NP	32968.7	57.67
2021-02-03	DK72-10	03-02-21-ch4	2	Dm1	33026.3	2.03
2021-02-03	DK72-10	03-02-21-ch4	1	NP	33028.3	1.52
2021-02-03	DK72-10	03-02-21-ch4	2	Dm1	33029.9	18.91
2021-02-03	DK72-10	03-02-21-ch4	1	NP	33048.8	10.24
2021-02-03	DK72-10	03-02-21-ch4	2	Dm1	33059	18.42
2021-02-03	DK72-10	03-02-21-ch4	1	NP	33077.4	2.58
2021-02-03	DK72-10	03-02-21-ch4	2	Dm1	33080	62.72
2021-02-03	DK72-10	03-02-21-ch4	1	NP	33142.7	14.49
2021-02-03	DK72-10	03-02-21-ch4	2	Dm1	33157.2	5.66
2021-02-03	DK72-10	03-02-21-ch4	1	NP	33162.9	2.06
2021-02-03	DK72-10	03-02-21-ch4	2	Dm1	33164.9	90.84
2021-02-03	DK72-10	03-02-21-ch4	12	Dm6	33255.8	62.13
2021-02-03	DK72-10	03-02-21-ch4	2	Dm1	33317.9	33.37
2021-02-03	DK72-10	03-02-21-ch4	1	NP	33351.3	3.76
2021-02-03	DK72-10	03-02-21-ch4	2	Dm1	33355.1	1.4
2021-02-03	DK72-10	03-02-21-ch4	1	NP	33356.4	63.25
2021-02-03	DK72-10	03-02-21-ch4	2	Dm1	33419.7	76.52
2021-02-03	DK72-10	03-02-21-ch4	1	NP	33496.2	6.35
2021-02-03	DK72-10	03-02-21-ch4	2	Dm1	33502.6	10.48
2021-02-03	DK72-10	03-02-21-ch4	1	NP	33513.1	1.29
2021-02-03	DK72-10	03-02-21-ch4	2	Dm1	33514.3	128.11
2021-02-03	DK72-10	03-02-21-ch4	1	NP	33642.4	13.17
2021-02-03	DK72-10	03-02-21-ch4	2	Dm1	33655.6	2.36
2021-02-03	DK72-10	03-02-21-ch4	1	NP	33658	7.56
2021-02-03	DK72-10	03-02-21-ch4	2	Dm1	33665.5	8.46
2021-02-03	DK72-10	03-02-21-ch4	1	NP	33674	11.96
2021-02-03	DK72-10	03-02-21-ch4	2	Dm1	33686	590.38
2021-02-03	DK72-10	03-02-21-ch4	7	Dm2	34276.3	83.24
2021-02-03	DK72-10	03-02-21-ch4	1	NP	34359.6	5.09
2021-02-03	DK72-10	03-02-21-ch4	2	Dm1	34364.7	17.26
2021-02-03	DK72-10	03-02-21-ch4	1	NP	34381.9	15.34
2021-02-03	DK72-10	03-02-21-ch4	2	Dm1	34397.3	83.77
2021-02-03	DK72-10	03-02-21-ch4	12	Dm6	34481	21.48
2021-02-03	DK72-10	03-02-21-ch4	1	NP	34502.5	22.9
2021-02-03	DK72-10	03-02-21-ch4	2	Dm1	34525.4	46.76
2021-02-03	DK72-10	03-02-21-ch4	1	NP	34572.2	16.53
2021-02-03	DK72-10	03-02-21-ch4	2	Dm1	34588.7	1.69
2021-02-03	DK72-10	03-02-21-ch4	1	NP	34590.4	31.53
2021-02-03	DK72-10	03-02-21-ch4	2	Dm1	34621.9	4.96
2021-02-03	DK72-10	03-02-21-ch4	1	NP	34626.9	14.84
2021-02-03	DK72-10	03-02-21-ch4	2	Dm1	34641.7	20.1
2021-02-03	DK72-10	03-02-21-ch4	1	NP	34661.8	10.63
2021-02-03	DK72-10	03-02-21-ch4	2	Dm1	34672.5	71.48
2021-02-03	DK72-10	03-02-21-ch4	7	Dm2	34743.9	47.6
2021-02-03	DK72-10	03-02-21-ch4	12	Dm6	34791.5	7.17
2021-02-03	DK72-10	03-02-21-ch4	2	Dm1	34798.7	5.47
2021-02-03	DK72-10	03-02-21-ch4	1	NP	34804.2	136.13
2021-02-03	DK72-10	03-02-21-ch4	2	Dm1	34940.3	3.89
2021-02-03	DK72-10	03-02-21-ch4	1	NP	34944.2	43.68
2021-02-03	DK72-10	03-02-21-ch4	2	Dm1	34987.9	10.92
2021-02-03	DK72-10	03-02-21-ch4	1	NP	34998.8	12.96
2021-02-03	DK72-10	03-02-21-ch4	2	Dm1	35011.8	1.67
2021-02-03	DK72-10	03-02-21-ch4	1	NP	35013.4	1.98
2021-02-03	DK72-10	03-02-21-ch4	2	Dm1	35015.4	58.82
2021-02-03	DK72-10	03-02-21-ch4	12	Dm6	35074.2	72.28
2021-02-03	DK72-10	03-02-21-ch4	2	Dm1	35146.5	59.48
2021-02-03	DK72-10	03-02-21-ch4	1	NP	35206	11.34
2021-02-03	DK72-10	03-02-21-ch4	2	Dm1	35217.3	39.75
2021-02-03	DK72-10	03-02-21-ch4	12	Dm6	35257.1	71.29
2021-02-03	DK72-10	03-02-21-ch4	2	Dm1	35328.4	54.57
2021-02-03	DK72-10	03-02-21-ch4	1	NP	35382.9	7.67
2021-02-03	DK72-10	03-02-21-ch4	2	Dm1	35390.6	0.6
2021-02-03	DK72-10	03-02-21-ch4	1	NP	35391.2	1.6
2021-02-03	DK72-10	03-02-21-ch4	2	Dm1	35392.8	48.7
2021-02-03	DK72-10	03-02-21-ch4	12	Dm6	35441.5	93.51
2021-02-03	DK72-10	03-02-21-ch4	2	Dm1	35535	52.74
2021-02-03	DK72-10	03-02-21-ch4	1	NP	35587.8	18.11
2021-02-03	DK72-10	03-02-21-ch4	2	Dm1	35605.9	71.05
2021-02-03	DK72-10	03-02-21-ch4	12	Dm6	35676.9	61.4
2021-02-03	DK72-10	03-02-21-ch4	1	NP	35738.3	0.67
2021-02-03	DK72-10	03-02-21-ch4	2	Dm1	35739	12.35
2021-02-03	DK72-10	03-02-21-ch4	4	Dm4	35751.3	97.58
2021-02-03	DK72-10	03-02-21-ch4	2	Dm1	35848.9	6.41
2021-02-03	DK72-10	03-02-21-ch4	1	NP	35855.3	13.05
2021-02-03	DK72-10	03-02-21-ch4	2	Dm1	35868.4	62.09
2021-02-03	DK72-10	03-02-21-ch4	12	Dm6	35930.5	73.86
2021-02-03	DK72-10	03-02-21-ch4	2	Dm1	36004.3	173.66
2021-02-03	DK72-10	03-02-21-ch4	7	Dm2	36178	223.24
2021-02-03	DK72-10	03-02-21-ch4	1	NP	36401.2	13.4
2021-02-03	DK72-10	03-02-21-ch4	2	Dm1	36414.6	84.8
2021-02-03	DK72-10	03-02-21-ch4	12	Dm6	36499.4	309.39
2021-02-03	DK72-10	03-02-21-ch4	1	NP	36808.8	58.57
2021-02-03	DK72-10	03-02-21-ch4	2	Dm1	36867.4	2
2021-02-03	DK72-10	03-02-21-ch4	1	NP	36869.4	4.43
2021-02-03	DK72-10	03-02-21-ch4	2	Dm1	36873.8	4.37
2021-02-03	DK72-10	03-02-21-ch4	1	NP	36878.2	0.86
2021-02-03	DK72-10	03-02-21-ch4	2	Dm1	36879.1	1.79
2021-02-03	DK72-10	03-02-21-ch4	1	NP	36880.8	2.85
2021-02-03	DK72-10	03-02-21-ch4	2	Dm1	36883.7	80.64
2021-02-03	DK72-10	03-02-21-ch4	1	NP	36964.3	36.4
2021-02-03	DK72-10	03-02-21-ch4	2	Dm1	37000.7	4.82
2021-02-03	DK72-10	03-02-21-ch4	1	NP	37005.6	7.69
2021-02-03	DK72-10	03-02-21-ch4	2	Dm1	37013.2	61.03
2021-02-03	DK72-10	03-02-21-ch4	4	Dm4	37074.3	33.78
2021-02-03	DK72-10	03-02-21-ch4	2	Dm1	37108.1	48.43
2021-02-03	DK72-10	03-02-21-ch4	7	Dm2	37156.5	139.82
2021-02-03	DK72-10	03-02-21-ch4	2	Dm1	37296.3	66.43
2021-02-03	DK72-10	03-02-21-ch4	1	NP	37362.7	17.24
2021-02-03	DK72-10	03-02-21-ch4	7	Dm2	37380	88.91
2021-02-03	DK72-10	03-02-21-ch4	4	Dm4	37468.9	1133.15
2021-02-03	DK72-10	03-02-21-ch4	5	Dm5	38602	14030
2021-02-03	DK72-10	03-02-21-ch4	2	Dm1	52632.1	273.86
2021-02-03	DK72-10	03-02-21-ch4	1	NP	52905.9	30.68
2021-02-03	DK72-10	03-02-21-ch4	2	Dm1	52936.6	39.63
2021-02-03	DK72-10	03-02-21-ch4	1	NP	52976.2	51.61
2021-02-03	DK72-10	03-02-21-ch4	2	Dm1	53027.8	28.92
2021-02-03	DK72-10	03-02-21-ch4	7	Dm2	53056.8	25.51
2021-02-03	DK72-10	03-02-21-ch4	1	NP	53082.3	30.38
2021-02-03	DK72-10	03-02-21-ch4	2	Dm1	53112.7	49.18
2021-02-03	DK72-10	03-02-21-ch4	7	Dm2	53161.8	1550.19
2021-02-03	DK72-10	03-02-21-ch4	2	Dm1	54712	16.37
2021-02-03	DK72-10	03-02-21-ch4	1	NP	54728.4	12.76
2021-02-03	DK72-10	03-02-21-ch4	2	Dm1	54741.2	97.53
2021-02-03	DK72-10	03-02-21-ch4	12	Dm6	54838.7	1562.07
2021-02-03	DK72-10	03-02-21-ch4	1	NP	56400.8	46.94
2021-02-03	DK72-10	03-02-21-ch4	2	Dm1	56447.7	41.29
2021-02-03	DK72-10	03-02-21-ch4	7	Dm2	56489	73.14
2021-02-03	DK72-10	03-02-21-ch4	2	Dm1	56562.1	82.57
2021-02-03	DK72-10	03-02-21-ch4	12	Dm6	56644.7	277.39
2021-02-03	DK72-10	03-02-21-ch4	2	Dm1	56922.1	32.7
2021-02-03	DK72-10	03-02-21-ch4	1	NP	56954.8	14.33
2021-02-03	DK72-10	03-02-21-ch4	2	Dm1	56969.1	219.84
2021-02-03	DK72-10	03-02-21-ch4	7	Dm2	57188.9	1381.83
2021-02-03	DK72-10	03-02-21-ch4	2	Dm1	58570.8	48.41
2021-02-03	DK72-10	03-02-21-ch4	4	Dm4	58619.2	1959.51
2021-02-03	DK72-10	03-02-21-ch4	5	Dm5	60578.7	9052.04
2021-02-03	DK72-10	03-02-21-ch4	4	Dm4	69630.7	158.3
2021-02-03	DK72-10	03-02-21-ch4	2	Dm1	69789	41.99
2021-02-03	DK72-10	03-02-21-ch4	1	NP	69831	61.68
2021-02-03	DK72-10	03-02-21-ch4	2	Dm1	69892.7	109.66
2021-02-03	DK72-10	03-02-21-ch4	7	Dm2	70002.4	756.37
2021-02-03	DK72-10	03-02-21-ch4	1	NP	70758.7	23.62
2021-02-03	DK72-10	03-02-21-ch4	2	Dm1	70782.4	98.67
2021-02-03	DK72-10	03-02-21-ch4	7	Dm2	70881	652.46
2021-02-03	DK72-10	03-02-21-ch4	2	Dm1	71533.5	22.55
2021-02-03	DK72-10	03-02-21-ch4	7	Dm2	71556	443.96
2021-02-03	DK72-10	03-02-21-ch7	1	NP	0	42.13
2021-02-03	DK72-10	03-02-21-ch7	2	Dm1	42.13	97.3
2021-02-03	DK72-10	03-02-21-ch7	7	Dm2	139.43	263.59
2021-02-03	DK72-10	03-02-21-ch7	2	Dm1	403.02	105.18
2021-02-03	DK72-10	03-02-21-ch7	7	Dm2	508.2	30.23
2021-02-03	DK72-10	03-02-21-ch7	2	Dm1	538.43	28.47
2021-02-03	DK72-10	03-02-21-ch7	7	Dm2	566.9	467.75
2021-02-03	DK72-10	03-02-21-ch7	2	Dm1	1034.65	13.09
2021-02-03	DK72-10	03-02-21-ch7	1	NP	1047.74	52.2
2021-02-03	DK72-10	03-02-21-ch7	2	Dm1	1099.94	17.64
2021-02-03	DK72-10	03-02-21-ch7	1	NP	1117.58	5.16
2021-02-03	DK72-10	03-02-21-ch7	2	Dm1	1122.74	129.69
2021-02-03	DK72-10	03-02-21-ch7	7	Dm2	1252.43	245.1
2021-02-03	DK72-10	03-02-21-ch7	2	Dm1	1497.53	7.59
2021-02-03	DK72-10	03-02-21-ch7	1	NP	1505.12	65.89
2021-02-03	DK72-10	03-02-21-ch7	2	Dm1	1571.01	63.36
2021-02-03	DK72-10	03-02-21-ch7	7	Dm2	1634.37	254.73
2021-02-03	DK72-10	03-02-21-ch7	1	NP	1889.1	12.43
2021-02-03	DK72-10	03-02-21-ch7	2	Dm1	1901.53	68.66
2021-02-03	DK72-10	03-02-21-ch7	7	Dm2	1970.19	104.49
2021-02-03	DK72-10	03-02-21-ch7	1	NP	2074.68	29.33
2021-02-03	DK72-10	03-02-21-ch7	2	Dm1	2104.01	17.43
2021-02-03	DK72-10	03-02-21-ch7	1	NP	2121.44	8.91
2021-02-03	DK72-10	03-02-21-ch7	2	Dm1	2130.35	19.98
2021-02-03	DK72-10	03-02-21-ch7	1	NP	2150.33	15.8
2021-02-03	DK72-10	03-02-21-ch7	2	Dm1	2166.13	1.17
2021-02-03	DK72-10	03-02-21-ch7	1	NP	2167.3	1.81
2021-02-03	DK72-10	03-02-21-ch7	2	Dm1	2169.11	49.37
2021-02-03	DK72-10	03-02-21-ch7	1	NP	2218.48	9.42
2021-02-03	DK72-10	03-02-21-ch7	2	Dm1	2227.9	31.32
2021-02-03	DK72-10	03-02-21-ch7	7	Dm2	2259.22	77.67
2021-02-03	DK72-10	03-02-21-ch7	1	NP	2336.89	33.9
2021-02-03	DK72-10	03-02-21-ch7	2	Dm1	2370.79	35.91
2021-02-03	DK72-10	03-02-21-ch7	1	NP	2406.7	10.08
2021-02-03	DK72-10	03-02-21-ch7	2	Dm1	2416.78	44.11
2021-02-03	DK72-10	03-02-21-ch7	12	Dm6	2460.89	118.58
2021-02-03	DK72-10	03-02-21-ch7	2	Dm1	2579.47	37.8
2021-02-03	DK72-10	03-02-21-ch7	7	Dm2	2617.27	128.2
2021-02-03	DK72-10	03-02-21-ch7	1	NP	2745.47	105.5
2021-02-03	DK72-10	03-02-21-ch7	2	Dm1	2850.97	17.36
2021-02-03	DK72-10	03-02-21-ch7	1	NP	2868.33	28.37
2021-02-03	DK72-10	03-02-21-ch7	2	Dm1	2896.7	19.21
2021-02-03	DK72-10	03-02-21-ch7	1	NP	2915.91	36.63
2021-02-03	DK72-10	03-02-21-ch7	2	Dm1	2952.54	18.1
2021-02-03	DK72-10	03-02-21-ch7	7	Dm2	2970.64	103.09
2021-02-03	DK72-10	03-02-21-ch7	1	NP	3073.73	37.79
2021-02-03	DK72-10	03-02-21-ch7	2	Dm1	3111.52	14.87
2021-02-03	DK72-10	03-02-21-ch7	1	NP	3126.39	42.21
2021-02-03	DK72-10	03-02-21-ch7	2	Dm1	3168.6	88.26
2021-02-03	DK72-10	03-02-21-ch7	7	Dm2	3256.86	942.06
2021-02-03	DK72-10	03-02-21-ch7	1	NP	4198.92	26.3
2021-02-03	DK72-10	03-02-21-ch7	2	Dm1	4225.22	34.29
2021-02-03	DK72-10	03-02-21-ch7	1	NP	4259.51	20.91
2021-02-03	DK72-10	03-02-21-ch7	2	Dm1	4280.42	12.26
2021-02-03	DK72-10	03-02-21-ch7	1	NP	4292.68	9.48
2021-02-03	DK72-10	03-02-21-ch7	2	Dm1	4302.16	8.05
2021-02-03	DK72-10	03-02-21-ch7	1	NP	4310.21	15.52
2021-02-03	DK72-10	03-02-21-ch7	2	Dm1	4325.73	20.73
2021-02-03	DK72-10	03-02-21-ch7	1	NP	4346.46	10.89
2021-02-03	DK72-10	03-02-21-ch7	2	Dm1	4357.35	8.01
2021-02-03	DK72-10	03-02-21-ch7	1	NP	4365.36	7.05
2021-02-03	DK72-10	03-02-21-ch7	2	Dm1	4372.41	7.23
2021-02-03	DK72-10	03-02-21-ch7	1	NP	4379.64	66.55
2021-02-03	DK72-10	03-02-21-ch7	2	Dm1	4446.19	94.63
2021-02-03	DK72-10	03-02-21-ch7	7	Dm2	4540.82	175.47
2021-02-03	DK72-10	03-02-21-ch7	1	NP	4716.29	16.44
2021-02-03	DK72-10	03-02-21-ch7	2	Dm1	4732.73	10.76
2021-02-03	DK72-10	03-02-21-ch7	1	NP	4743.49	11.78
2021-02-03	DK72-10	03-02-21-ch7	2	Dm1	4755.27	15.52
2021-02-03	DK72-10	03-02-21-ch7	1	NP	4770.79	46.18
2021-02-03	DK72-10	03-02-21-ch7	2	Dm1	4816.97	20.53
2021-02-03	DK72-10	03-02-21-ch7	1	NP	4837.5	11.92
2021-02-03	DK72-10	03-02-21-ch7	2	Dm1	4849.42	15.79
2021-02-03	DK72-10	03-02-21-ch7	1	NP	4865.21	7.46
2021-02-03	DK72-10	03-02-21-ch7	2	Dm1	4872.67	10.73
2021-02-03	DK72-10	03-02-21-ch7	1	NP	4883.4	11.97
2021-02-03	DK72-10	03-02-21-ch7	2	Dm1	4895.37	7.79
2021-02-03	DK72-10	03-02-21-ch7	1	NP	4903.16	7.13
2021-02-03	DK72-10	03-02-21-ch7	2	Dm1	4910.29	16.9
2021-02-03	DK72-10	03-02-21-ch7	1	NP	4927.19	11.56
2021-02-03	DK72-10	03-02-21-ch7	2	Dm1	4938.75	6.3
2021-02-03	DK72-10	03-02-21-ch7	1	NP	4945.05	9.62
2021-02-03	DK72-10	03-02-21-ch7	2	Dm1	4954.67	7.1
2021-02-03	DK72-10	03-02-21-ch7	1	NP	4961.77	14.59
2021-02-03	DK72-10	03-02-21-ch7	2	Dm1	4976.36	14.44
2021-02-03	DK72-10	03-02-21-ch7	1	NP	4990.8	19.58
2021-02-03	DK72-10	03-02-21-ch7	2	Dm1	5010.38	66.43
2021-02-03	DK72-10	03-02-21-ch7	1	NP	5076.81	30.92
2021-02-03	DK72-10	03-02-21-ch7	2	Dm1	5107.73	25.66
2021-02-03	DK72-10	03-02-21-ch7	1	NP	5133.39	2.88
2021-02-03	DK72-10	03-02-21-ch7	2	Dm1	5136.27	28.04
2021-02-03	DK72-10	03-02-21-ch7	7	Dm2	5164.31	236.19
2021-02-03	DK72-10	03-02-21-ch7	2	Dm1	5400.5	7.52
2021-02-03	DK72-10	03-02-21-ch7	1	NP	5408.02	112.95
2021-02-03	DK72-10	03-02-21-ch7	2	Dm1	5520.97	48.21
2021-02-03	DK72-10	03-02-21-ch7	7	Dm2	5569.18	150.34
2021-02-03	DK72-10	03-02-21-ch7	1	NP	5719.52	54.01
2021-02-03	DK72-10	03-02-21-ch7	2	Dm1	5773.53	11.78
2021-02-03	DK72-10	03-02-21-ch7	1	NP	5785.31	13.05
2021-02-03	DK72-10	03-02-21-ch7	2	Dm1	5798.36	27.94
2021-02-03	DK72-10	03-02-21-ch7	1	NP	5826.3	28.71
2021-02-03	DK72-10	03-02-21-ch7	2	Dm1	5855.01	40.83
2021-02-03	DK72-10	03-02-21-ch7	1	NP	5895.84	22.57
2021-02-03	DK72-10	03-02-21-ch7	2	Dm1	5918.41	21.95
2021-02-03	DK72-10	03-02-21-ch7	7	Dm2	5940.36	169.75
2021-02-03	DK72-10	03-02-21-ch7	1	NP	6110.11	120.52
2021-02-03	DK72-10	03-02-21-ch7	2	Dm1	6230.63	25.42
2021-02-03	DK72-10	03-02-21-ch7	1	NP	6256.05	40.5
2021-02-03	DK72-10	03-02-21-ch7	2	Dm1	6296.55	110.3
2021-02-03	DK72-10	03-02-21-ch7	7	Dm2	6406.85	495.66
2021-02-03	DK72-10	03-02-21-ch7	2	Dm1	6902.51	20.17
2021-02-03	DK72-10	03-02-21-ch7	1	NP	6922.68	24.75
2021-02-03	DK72-10	03-02-21-ch7	2	Dm1	6947.43	67.72
2021-02-03	DK72-10	03-02-21-ch7	4	Dm4	7015.15	1225.29
2021-02-03	DK72-10	03-02-21-ch7	2	Dm1	8240.44	112.34
2021-02-03	DK72-10	03-02-21-ch7	7	Dm2	8352.78	837.65
2021-02-03	DK72-10	03-02-21-ch7	2	Dm1	9190.43	107.64
2021-02-03	DK72-10	03-02-21-ch7	7	Dm2	9298.07	174.05
2021-02-03	DK72-10	03-02-21-ch7	2	Dm1	9472.12	32.47
2021-02-03	DK72-10	03-02-21-ch7	1	NP	9504.59	22.95
2021-02-03	DK72-10	03-02-21-ch7	2	Dm1	9527.54	102.57
2021-02-03	DK72-10	03-02-21-ch7	4	Dm4	9630.11	1977.59
2021-02-03	DK72-10	03-02-21-ch7	2	Dm1	11607.7	21.6
2021-02-03	DK72-10	03-02-21-ch7	7	Dm2	11629.3	575.86
2021-02-03	DK72-10	03-02-21-ch7	2	Dm1	12205.2	80.4
2021-02-03	DK72-10	03-02-21-ch7	7	Dm2	12285.6	104.58
2021-02-03	DK72-10	03-02-21-ch7	2	Dm1	12390.1	319.44
2021-02-03	DK72-10	03-02-21-ch7	4	Dm4	12709.6	2801.88
2021-02-03	DK72-10	03-02-21-ch7	5	Dm5	15511.5	25479.4
2021-02-03	DK72-10	03-02-21-ch7	2	Dm1	40990.9	68.84
2021-02-03	DK72-10	03-02-21-ch7	4	Dm4	41059.7	92.26
2021-02-03	DK72-10	03-02-21-ch7	2	Dm1	41152	27.33
2021-02-03	DK72-10	03-02-21-ch7	1	NP	41179.3	25.49
2021-02-03	DK72-10	03-02-21-ch7	2	Dm1	41204.8	93.34
2021-02-03	DK72-10	03-02-21-ch7	1	NP	41298.1	37.26
2021-02-03	DK72-10	03-02-21-ch7	2	Dm1	41335.4	92.75
2021-02-03	DK72-10	03-02-21-ch7	12	Dm6	41428.1	158.74
2021-02-03	DK72-10	03-02-21-ch7	2	Dm1	41586.9	21.36
2021-02-03	DK72-10	03-02-21-ch7	1	NP	41608.2	50.54
2021-02-03	DK72-10	03-02-21-ch7	2	Dm1	41658.8	80.98
2021-02-03	DK72-10	03-02-21-ch7	12	Dm6	41739.8	141.97
2021-02-03	DK72-10	03-02-21-ch7	2	Dm1	41881.7	7.94
2021-02-03	DK72-10	03-02-21-ch7	1	NP	41889.7	15.15
2021-02-03	DK72-10	03-02-21-ch7	2	Dm1	41904.8	61.19
2021-02-03	DK72-10	03-02-21-ch7	12	Dm6	41966	144.81
2021-02-03	DK72-10	03-02-21-ch7	2	Dm1	42110.8	19.49
2021-02-03	DK72-10	03-02-21-ch7	1	NP	42130.3	18.17
2021-02-03	DK72-10	03-02-21-ch7	2	Dm1	42148.5	3.35
2021-02-03	DK72-10	03-02-21-ch7	1	NP	42151.8	5.22
2021-02-03	DK72-10	03-02-21-ch7	2	Dm1	42157.1	61.54
2021-02-03	DK72-10	03-02-21-ch7	12	Dm6	42218.6	184.45
2021-02-03	DK72-10	03-02-21-ch7	1	NP	42403	32.84
2021-02-03	DK72-10	03-02-21-ch7	2	Dm1	42435.9	6.69
2021-02-03	DK72-10	03-02-21-ch7	1	NP	42442.6	0.82
2021-02-03	DK72-10	03-02-21-ch7	2	Dm1	42443.4	26.22
2021-02-03	DK72-10	03-02-21-ch7	1	NP	42469.6	12.34
2021-02-03	DK72-10	03-02-21-ch7	2	Dm1	42481.9	18.26
2021-02-03	DK72-10	03-02-21-ch7	1	NP	42500.2	78.73
2021-02-03	DK72-10	03-02-21-ch7	2	Dm1	42578.9	313.18
2021-02-03	DK72-10	03-02-21-ch7	1	NP	42892.1	8.48
2021-02-03	DK72-10	03-02-21-ch7	2	Dm1	42900.6	68.31
2021-02-03	DK72-10	03-02-21-ch7	7	Dm2	42968.9	24.25
2021-02-03	DK72-10	03-02-21-ch7	2	Dm1	42993.2	26.78
2021-02-03	DK72-10	03-02-21-ch7	4	Dm4	43019.9	4733.61
2021-02-03	DK72-10	03-02-21-ch7	5	Dm5	47753.6	11419.9
2021-02-03	DK72-10	03-02-21-ch7	4	Dm4	59173.4	14.58
2021-02-03	DK72-10	03-02-21-ch7	2	Dm1	59188	95.47
2021-02-03	DK72-10	03-02-21-ch7	1	NP	59283.5	54.95
2021-02-03	DK72-10	03-02-21-ch7	2	Dm1	59338.4	5.44
2021-02-03	DK72-10	03-02-21-ch7	1	NP	59343.9	16.87
2021-02-03	DK72-10	03-02-21-ch7	2	Dm1	59360.7	42.59
2021-02-03	DK72-10	03-02-21-ch7	1	NP	59403.3	62.23
2021-02-03	DK72-10	03-02-21-ch7	2	Dm1	59465.6	21.34
2021-02-03	DK72-10	03-02-21-ch7	1	NP	59486.9	19.38
2021-02-03	DK72-10	03-02-21-ch7	2	Dm1	59506.3	20.78
2021-02-03	DK72-10	03-02-21-ch7	1	NP	59527.1	12.38
2021-02-03	DK72-10	03-02-21-ch7	2	Dm1	59539.4	5.97
2021-02-03	DK72-10	03-02-21-ch7	1	NP	59545.4	4.55
2021-02-03	DK72-10	03-02-21-ch7	2	Dm1	59549.9	3.55
2021-02-03	DK72-10	03-02-21-ch7	1	NP	59553.5	7.98
2021-02-03	DK72-10	03-02-21-ch7	2	Dm1	59561.5	33.41
2021-02-03	DK72-10	03-02-21-ch7	1	NP	59594.9	8.98
2021-02-03	DK72-10	03-02-21-ch7	2	Dm1	59603.9	34
2021-02-03	DK72-10	03-02-21-ch7	1	NP	59637.9	45.68
2021-02-03	DK72-10	03-02-21-ch7	2	Dm1	59683.6	77.3
2021-02-03	DK72-10	03-02-21-ch7	1	NP	59760.8	16.74
2021-02-03	DK72-10	03-02-21-ch7	2	Dm1	59777.6	55.8
2021-02-03	DK72-10	03-02-21-ch7	1	NP	59833.4	21.48
2021-02-03	DK72-10	03-02-21-ch7	2	Dm1	59854.9	126.76
2021-02-03	DK72-10	03-02-21-ch7	1	NP	59981.6	93.26
2021-02-03	DK72-10	03-02-21-ch7	2	Dm1	60074.9	46.12
2021-02-03	DK72-10	03-02-21-ch7	1	NP	60121	9.28
2021-02-03	DK72-10	03-02-21-ch7	2	Dm1	60130.3	34.73
2021-02-03	DK72-10	03-02-21-ch7	1	NP	60165	18.48
2021-02-03	DK72-10	03-02-21-ch7	2	Dm1	60183.5	17.75
2021-02-03	DK72-10	03-02-21-ch7	1	NP	60201.2	27.38
2021-02-03	DK72-10	03-02-21-ch7	2	Dm1	60228.6	26.37
2021-02-03	DK72-10	03-02-21-ch7	1	NP	60255	15.57
2021-02-03	DK72-10	03-02-21-ch7	2	Dm1	60270.6	50.31
2021-02-03	DK72-10	03-02-21-ch7	1	NP	60320.9	11.48
2021-02-03	DK72-10	03-02-21-ch7	2	Dm1	60332.4	2.02
2021-02-03	DK72-10	03-02-21-ch7	1	NP	60334.4	1.66
2021-02-03	DK72-10	03-02-21-ch7	2	Dm1	60336	59.97
2021-02-03	DK72-10	03-02-21-ch7	1	NP	60396	22.38
2021-02-03	DK72-10	03-02-21-ch7	2	Dm1	60418.4	16.14
2021-02-03	DK72-10	03-02-21-ch7	1	NP	60434.5	16.66
2021-02-03	DK72-10	03-02-21-ch7	2	Dm1	60451.2	12.82
2021-02-03	DK72-10	03-02-21-ch7	1	NP	60464	12.71
2021-02-03	DK72-10	03-02-21-ch7	2	Dm1	60476.7	17.16
2021-02-03	DK72-10	03-02-21-ch7	1	NP	60493.9	21.25
2021-02-03	DK72-10	03-02-21-ch7	2	Dm1	60515.1	4.88
2021-02-03	DK72-10	03-02-21-ch7	1	NP	60520	2.25
2021-02-03	DK72-10	03-02-21-ch7	2	Dm1	60522.3	26.63
2021-02-03	DK72-10	03-02-21-ch7	1	NP	60548.9	50.25
2021-02-03	DK72-10	03-02-21-ch7	2	Dm1	60599.1	20.68
2021-02-03	DK72-10	03-02-21-ch7	1	NP	60619.8	57.43
2021-02-03	DK72-10	03-02-21-ch7	2	Dm1	60677.2	24.77
2021-02-03	DK72-10	03-02-21-ch7	1	NP	60702	67.1
2021-02-03	DK72-10	03-02-21-ch7	2	Dm1	60769.1	59.02
2021-02-03	DK72-10	03-02-21-ch7	1	NP	60828.1	48.08
2021-02-03	DK72-10	03-02-21-ch7	2	Dm1	60876.2	20.81
2021-02-03	DK72-10	03-02-21-ch7	1	NP	60897	22.71
2021-02-03	DK72-10	03-02-21-ch7	2	Dm1	60919.7	25.31
2021-02-03	DK72-10	03-02-21-ch7	1	NP	60945.1	35.45
2021-02-03	DK72-10	03-02-21-ch7	2	Dm1	60980.5	40.82
2021-02-03	DK72-10	03-02-21-ch7	1	NP	61021.3	74.61
2021-02-03	DK72-10	03-02-21-ch7	2	Dm1	61095.9	88.11
2021-02-03	DK72-10	03-02-21-ch7	1	NP	61184	23.22
2021-02-03	DK72-10	03-02-21-ch7	2	Dm1	61207.3	30.69
2021-02-03	DK72-10	03-02-21-ch7	1	NP	61237.9	38.44
2021-02-03	DK72-10	03-02-21-ch7	2	Dm1	61276.4	14.84
2021-02-03	DK72-10	03-02-21-ch7	1	NP	61291.2	23.87
2021-02-03	DK72-10	03-02-21-ch7	2	Dm1	61315.1	24.22
2021-02-03	DK72-10	03-02-21-ch7	1	NP	61339.3	54.99
2021-02-03	DK72-10	03-02-21-ch7	2	Dm1	61394.3	28.78
2021-02-03	DK72-10	03-02-21-ch7	1	NP	61423.1	53.98
2021-02-03	DK72-10	03-02-21-ch7	2	Dm1	61477.1	7.02
2021-02-03	DK72-10	03-02-21-ch7	1	NP	61484.1	5.25
2021-02-03	DK72-10	03-02-21-ch7	2	Dm1	61489.3	11.11
2021-02-03	DK72-10	03-02-21-ch7	1	NP	61500.4	24.55
2021-02-03	DK72-10	03-02-21-ch7	2	Dm1	61525	40.8
2021-02-03	DK72-10	03-02-21-ch7	1	NP	61565.8	36.66
2021-02-03	DK72-10	03-02-21-ch7	2	Dm1	61602.5	24.04
2021-02-03	DK72-10	03-02-21-ch7	1	NP	61626.5	27.17
2021-02-03	DK72-10	03-02-21-ch7	2	Dm1	61653.7	15.05
2021-02-03	DK72-10	03-02-21-ch7	1	NP	61668.7	80.13
2021-02-03	DK72-10	03-02-21-ch7	2	Dm1	61748.8	42.13
2021-02-03	DK72-10	03-02-21-ch7	1	NP	61791	24.89
2021-02-03	DK72-10	03-02-21-ch7	2	Dm1	61815.9	3.97
2021-02-03	DK72-10	03-02-21-ch7	1	NP	61819.8	0.33
2021-02-03	DK72-10	03-02-21-ch7	2	Dm1	61820.2	57.59
2021-02-03	DK72-10	03-02-21-ch7	1	NP	61877.8	21.51
2021-02-03	DK72-10	03-02-21-ch7	2	Dm1	61899.3	36.08
2021-02-03	DK72-10	03-02-21-ch7	1	NP	61935.3	35.16
2021-02-03	DK72-10	03-02-21-ch7	2	Dm1	61970.5	41.58
2021-02-03	DK72-10	03-02-21-ch7	1	NP	62012.1	21.89
2021-02-03	DK72-10	03-02-21-ch7	2	Dm1	62034	13.53
2021-02-03	DK72-10	03-02-21-ch7	1	NP	62047.5	13.7
2021-02-03	DK72-10	03-02-21-ch7	2	Dm1	62061.2	17.28
2021-02-03	DK72-10	03-02-21-ch7	1	NP	62078.5	17.67
2021-02-03	DK72-10	03-02-21-ch7	2	Dm1	62096.2	12.95
2021-02-03	DK72-10	03-02-21-ch7	1	NP	62109.1	61.78
2021-02-03	DK72-10	03-02-21-ch7	2	Dm1	62170.9	12.45
2021-02-03	DK72-10	03-02-21-ch7	1	NP	62183.3	23.2
2021-02-03	DK72-10	03-02-21-ch7	2	Dm1	62206.5	21.69
2021-02-03	DK72-10	03-02-21-ch7	1	NP	62228.2	56.94
2021-02-03	DK72-10	03-02-21-ch7	2	Dm1	62285.2	1.79
2021-02-03	DK72-10	03-02-21-ch7	1	NP	62287	3.04
2021-02-03	DK72-10	03-02-21-ch7	2	Dm1	62290	259.18
2021-02-03	DK72-10	03-02-21-ch7	1	NP	62549.2	41.54
2021-02-03	DK72-10	03-02-21-ch7	2	Dm1	62590.7	105.46
2021-02-03	DK72-10	03-02-21-ch7	12	Dm6	62696.2	142
2021-02-03	DK72-10	03-02-21-ch7	2	Dm1	62838.2	117.65
2021-02-03	DK72-10	03-02-21-ch7	1	NP	62955.8	39.87
2021-02-03	DK72-10	03-02-21-ch7	2	Dm1	62995.7	108.46
2021-02-03	DK72-10	03-02-21-ch7	12	Dm6	63104.2	112.97
2021-02-03	DK72-10	03-02-21-ch7	2	Dm1	63217.1	308.87
2021-02-03	DK72-10	03-02-21-ch7	7	Dm2	63526	94.24
2021-02-03	DK72-10	03-02-21-ch7	2	Dm1	63620.2	54.38
2021-02-03	DK72-10	03-02-21-ch7	1	NP	63674.6	23.76
2021-02-03	DK72-10	03-02-21-ch7	2	Dm1	63698.4	84.37
2021-02-03	DK72-10	03-02-21-ch7	4	Dm4	63782.8	2615.25
2021-02-03	DK72-10	03-02-21-ch7	5	Dm5	66398	5602
2021-02-04	DK72-10	04-02-21-ch4	1	NP	0	39.01
2021-02-04	DK72-10	04-02-21-ch4	2	Dm1	39.01	55.58
2021-02-04	DK72-10	04-02-21-ch4	7	Dm2	94.59	1984.89
2021-02-04	DK72-10	04-02-21-ch4	2	Dm1	2079.48	5.67
2021-02-04	DK72-10	04-02-21-ch4	1	NP	2085.15	39.52
2021-02-04	DK72-10	04-02-21-ch4	2	Dm1	2124.67	53.51
2021-02-04	DK72-10	04-02-21-ch4	1	NP	2178.18	31.4
2021-02-04	DK72-10	04-02-21-ch4	2	Dm1	2209.58	60.91
2021-02-04	DK72-10	04-02-21-ch4	1	NP	2270.49	23.13
2021-02-04	DK72-10	04-02-21-ch4	2	Dm1	2293.62	127.57
2021-02-04	DK72-10	04-02-21-ch4	1	NP	2421.19	6.57
2021-02-04	DK72-10	04-02-21-ch4	2	Dm1	2427.76	74.95
2021-02-04	DK72-10	04-02-21-ch4	1	NP	2502.71	3.81
2021-02-04	DK72-10	04-02-21-ch4	2	Dm1	2506.52	43.99
2021-02-04	DK72-10	04-02-21-ch4	7	Dm2	2550.51	955.56
2021-02-04	DK72-10	04-02-21-ch4	2	Dm1	3506.07	8.13
2021-02-04	DK72-10	04-02-21-ch4	1	NP	3514.2	19.88
2021-02-04	DK72-10	04-02-21-ch4	2	Dm1	3534.08	31.02
2021-02-04	DK72-10	04-02-21-ch4	1	NP	3565.1	58.66
2021-02-04	DK72-10	04-02-21-ch4	2	Dm1	3623.76	97.16
2021-02-04	DK72-10	04-02-21-ch4	11	Dm3	3720.92	66.96
2021-02-04	DK72-10	04-02-21-ch4	1	NP	3787.88	32.28
2021-02-04	DK72-10	04-02-21-ch4	2	Dm1	3820.16	18.09
2021-02-04	DK72-10	04-02-21-ch4	1	NP	3838.25	60.52
2021-02-04	DK72-10	04-02-21-ch4	2	Dm1	3898.77	15.83
2021-02-04	DK72-10	04-02-21-ch4	1	NP	3914.6	11.71
2021-02-04	DK72-10	04-02-21-ch4	2	Dm1	3926.31	45.59
2021-02-04	DK72-10	04-02-21-ch4	1	NP	3971.9	22.97
2021-02-04	DK72-10	04-02-21-ch4	2	Dm1	3994.87	42
2021-02-04	DK72-10	04-02-21-ch4	1	NP	4036.87	12.39
2021-02-04	DK72-10	04-02-21-ch4	2	Dm1	4049.26	16.43
2021-02-04	DK72-10	04-02-21-ch4	7	Dm2	4065.69	374.06
2021-02-04	DK72-10	04-02-21-ch4	2	Dm1	4439.75	7.51
2021-02-04	DK72-10	04-02-21-ch4	1	NP	4447.26	61.48
2021-02-04	DK72-10	04-02-21-ch4	2	Dm1	4508.74	42.07
2021-02-04	DK72-10	04-02-21-ch4	1	NP	4550.81	15.85
2021-02-04	DK72-10	04-02-21-ch4	2	Dm1	4566.66	13.26
2021-02-04	DK72-10	04-02-21-ch4	1	NP	4579.92	28.11
2021-02-04	DK72-10	04-02-21-ch4	2	Dm1	4608.03	53.4
2021-02-04	DK72-10	04-02-21-ch4	4	Dm4	4661.43	98.47
2021-02-04	DK72-10	04-02-21-ch4	1	NP	4759.9	34.77
2021-02-04	DK72-10	04-02-21-ch4	2	Dm1	4794.67	164.4
2021-02-04	DK72-10	04-02-21-ch4	1	NP	4959.07	16.97
2021-02-04	DK72-10	04-02-21-ch4	2	Dm1	4976.04	30.03
2021-02-04	DK72-10	04-02-21-ch4	1	NP	5006.07	17.55
2021-02-04	DK72-10	04-02-21-ch4	2	Dm1	5023.62	25.58
2021-02-04	DK72-10	04-02-21-ch4	1	NP	5049.2	5.82
2021-02-04	DK72-10	04-02-21-ch4	2	Dm1	5055.02	8.9
2021-02-04	DK72-10	04-02-21-ch4	1	NP	5063.92	13.91
2021-02-04	DK72-10	04-02-21-ch4	2	Dm1	5077.83	40.59
2021-02-04	DK72-10	04-02-21-ch4	1	NP	5118.42	37.18
2021-02-04	DK72-10	04-02-21-ch4	2	Dm1	5155.6	47.7
2021-02-04	DK72-10	04-02-21-ch4	1	NP	5203.3	41.63
2021-02-04	DK72-10	04-02-21-ch4	2	Dm1	5244.93	107.59
2021-02-04	DK72-10	04-02-21-ch4	1	NP	5352.52	24.63
2021-02-04	DK72-10	04-02-21-ch4	2	Dm1	5377.15	113.59
2021-02-04	DK72-10	04-02-21-ch4	7	Dm2	5490.74	676.74
2021-02-04	DK72-10	04-02-21-ch4	1	NP	6167.48	28.68
2021-02-04	DK72-10	04-02-21-ch4	2	Dm1	6196.16	25.25
2021-02-04	DK72-10	04-02-21-ch4	1	NP	6221.41	22.37
2021-02-04	DK72-10	04-02-21-ch4	2	Dm1	6243.78	72.04
2021-02-04	DK72-10	04-02-21-ch4	7	Dm2	6315.82	343.43
2021-02-04	DK72-10	04-02-21-ch4	2	Dm1	6659.25	3.55
2021-02-04	DK72-10	04-02-21-ch4	1	NP	6662.8	24.97
2021-02-04	DK72-10	04-02-21-ch4	2	Dm1	6687.77	22.63
2021-02-04	DK72-10	04-02-21-ch4	7	Dm2	6710.4	81.94
2021-02-04	DK72-10	04-02-21-ch4	11	Dm3	6792.34	51.64
2021-02-04	DK72-10	04-02-21-ch4	2	Dm1	6843.98	72.03
2021-02-04	DK72-10	04-02-21-ch4	1	NP	6916.01	24.32
2021-02-04	DK72-10	04-02-21-ch4	2	Dm1	6940.33	54.1
2021-02-04	DK72-10	04-02-21-ch4	7	Dm2	6994.43	892.79
2021-02-04	DK72-10	04-02-21-ch4	2	Dm1	7887.22	98.37
2021-02-04	DK72-10	04-02-21-ch4	1	NP	7985.59	120.74
2021-02-04	DK72-10	04-02-21-ch4	2	Dm1	8106.33	24.83
2021-02-04	DK72-10	04-02-21-ch4	7	Dm2	8131.16	295.53
2021-02-04	DK72-10	04-02-21-ch4	2	Dm1	8426.69	13.84
2021-02-04	DK72-10	04-02-21-ch4	1	NP	8440.53	55.83
2021-02-04	DK72-10	04-02-21-ch4	2	Dm1	8496.36	31.87
2021-02-04	DK72-10	04-02-21-ch4	1	NP	8528.23	54.49
2021-02-04	DK72-10	04-02-21-ch4	2	Dm1	8582.72	26.11
2021-02-04	DK72-10	04-02-21-ch4	1	NP	8608.83	22.48
2021-02-04	DK72-10	04-02-21-ch4	2	Dm1	8631.31	23.63
2021-02-04	DK72-10	04-02-21-ch4	1	NP	8654.94	37.85
2021-02-04	DK72-10	04-02-21-ch4	2	Dm1	8692.79	15.62
2021-02-04	DK72-10	04-02-21-ch4	1	NP	8708.41	17.82
2021-02-04	DK72-10	04-02-21-ch4	2	Dm1	8726.23	56.06
2021-02-04	DK72-10	04-02-21-ch4	1	NP	8782.29	28.14
2021-02-04	DK72-10	04-02-21-ch4	2	Dm1	8810.43	24.64
2021-02-04	DK72-10	04-02-21-ch4	1	NP	8835.07	14.82
2021-02-04	DK72-10	04-02-21-ch4	2	Dm1	8849.89	36.88
2021-02-04	DK72-10	04-02-21-ch4	1	NP	8886.77	40.79
2021-02-04	DK72-10	04-02-21-ch4	2	Dm1	8927.56	4.4
2021-02-04	DK72-10	04-02-21-ch4	1	NP	8931.96	3.55
2021-02-04	DK72-10	04-02-21-ch4	2	Dm1	8935.51	3.65
2021-02-04	DK72-10	04-02-21-ch4	1	NP	8939.16	9.43
2021-02-04	DK72-10	04-02-21-ch4	2	Dm1	8948.59	2.02
2021-02-04	DK72-10	04-02-21-ch4	1	NP	8950.61	1.27
2021-02-04	DK72-10	04-02-21-ch4	2	Dm1	8951.88	10
2021-02-04	DK72-10	04-02-21-ch4	1	NP	8961.88	1.79
2021-02-04	DK72-10	04-02-21-ch4	2	Dm1	8963.67	11.22
2021-02-04	DK72-10	04-02-21-ch4	1	NP	8974.89	10.51
2021-02-04	DK72-10	04-02-21-ch4	2	Dm1	8985.4	9.87
2021-02-04	DK72-10	04-02-21-ch4	1	NP	8995.27	73.27
2021-02-04	DK72-10	04-02-21-ch4	2	Dm1	9068.54	58.31
2021-02-04	DK72-10	04-02-21-ch4	1	NP	9126.85	27.9
2021-02-04	DK72-10	04-02-21-ch4	2	Dm1	9154.75	24.31
2021-02-04	DK72-10	04-02-21-ch4	1	NP	9179.06	10.59
2021-02-04	DK72-10	04-02-21-ch4	2	Dm1	9189.65	16.64
2021-02-04	DK72-10	04-02-21-ch4	1	NP	9206.29	6.79
2021-02-04	DK72-10	04-02-21-ch4	2	Dm1	9213.08	22.01
2021-02-04	DK72-10	04-02-21-ch4	1	NP	9235.09	12.85
2021-02-04	DK72-10	04-02-21-ch4	2	Dm1	9247.94	12.64
2021-02-04	DK72-10	04-02-21-ch4	1	NP	9260.58	11.28
2021-02-04	DK72-10	04-02-21-ch4	2	Dm1	9271.86	44.56
2021-02-04	DK72-10	04-02-21-ch4	12	Dm6	9316.42	28.61
2021-02-04	DK72-10	04-02-21-ch4	2	Dm1	9345.03	12.76
2021-02-04	DK72-10	04-02-21-ch4	1	NP	9357.79	12.59
2021-02-04	DK72-10	04-02-21-ch4	2	Dm1	9370.38	6.04
2021-02-04	DK72-10	04-02-21-ch4	1	NP	9376.42	6.78
2021-02-04	DK72-10	04-02-21-ch4	2	Dm1	9383.2	8.32
2021-02-04	DK72-10	04-02-21-ch4	1	NP	9391.52	2.21
2021-02-04	DK72-10	04-02-21-ch4	2	Dm1	9393.73	19.42
2021-02-04	DK72-10	04-02-21-ch4	1	NP	9413.15	3.78
2021-02-04	DK72-10	04-02-21-ch4	2	Dm1	9416.93	12.33
2021-02-04	DK72-10	04-02-21-ch4	1	NP	9429.26	5.5
2021-02-04	DK72-10	04-02-21-ch4	2	Dm1	9434.76	1.58
2021-02-04	DK72-10	04-02-21-ch4	1	NP	9436.34	3.54
2021-02-04	DK72-10	04-02-21-ch4	2	Dm1	9439.88	58.98
2021-02-04	DK72-10	04-02-21-ch4	1	NP	9498.86	5.69
2021-02-04	DK72-10	04-02-21-ch4	2	Dm1	9504.55	28.68
2021-02-04	DK72-10	04-02-21-ch4	1	NP	9533.23	22.41
2021-02-04	DK72-10	04-02-21-ch4	2	Dm1	9555.64	20.59
2021-02-04	DK72-10	04-02-21-ch4	1	NP	9576.23	12.37
2021-02-04	DK72-10	04-02-21-ch4	2	Dm1	9588.6	15.34
2021-02-04	DK72-10	04-02-21-ch4	1	NP	9603.94	8.69
2021-02-04	DK72-10	04-02-21-ch4	2	Dm1	9612.63	24.33
2021-02-04	DK72-10	04-02-21-ch4	1	NP	9636.96	11.9
2021-02-04	DK72-10	04-02-21-ch4	2	Dm1	9648.86	47.01
2021-02-04	DK72-10	04-02-21-ch4	1	NP	9695.87	10.6
2021-02-04	DK72-10	04-02-21-ch4	2	Dm1	9706.47	46.39
2021-02-04	DK72-10	04-02-21-ch4	1	NP	9752.86	30.04
2021-02-04	DK72-10	04-02-21-ch4	2	Dm1	9782.9	82.83
2021-02-04	DK72-10	04-02-21-ch4	4	Dm4	9865.73	119.27
2021-02-04	DK72-10	04-02-21-ch4	2	Dm1	9985	76.64
2021-02-04	DK72-10	04-02-21-ch4	1	NP	10061.6	53.89
2021-02-04	DK72-10	04-02-21-ch4	2	Dm1	10115.5	1.84
2021-02-04	DK72-10	04-02-21-ch4	1	NP	10117.4	2.75
2021-02-04	DK72-10	04-02-21-ch4	2	Dm1	10120.1	80.99
2021-02-04	DK72-10	04-02-21-ch4	12	Dm6	10201.1	84.24
2021-02-04	DK72-10	04-02-21-ch4	2	Dm1	10285.4	99.73
2021-02-04	DK72-10	04-02-21-ch4	1	NP	10385.1	32.47
2021-02-04	DK72-10	04-02-21-ch4	2	Dm1	10417.5	45.4
2021-02-04	DK72-10	04-02-21-ch4	12	Dm6	10463	66.29
2021-02-04	DK72-10	04-02-21-ch4	2	Dm1	10529.2	226.86
2021-02-04	DK72-10	04-02-21-ch4	1	NP	10756.1	20.82
2021-02-04	DK72-10	04-02-21-ch4	2	Dm1	10776.9	100.74
2021-02-04	DK72-10	04-02-21-ch4	1	NP	10877.7	12.63
2021-02-04	DK72-10	04-02-21-ch4	2	Dm1	10890.3	83.19
2021-02-04	DK72-10	04-02-21-ch4	4	Dm4	10973.5	1194.63
2021-02-04	DK72-10	04-02-21-ch4	2	Dm1	12168.1	75.34
2021-02-04	DK72-10	04-02-21-ch4	1	NP	12243.5	12.4
2021-02-04	DK72-10	04-02-21-ch4	2	Dm1	12255.9	144.8
2021-02-04	DK72-10	04-02-21-ch4	4	Dm4	12400.6	821.84
2021-02-04	DK72-10	04-02-21-ch4	2	Dm1	13222.5	48.17
2021-02-04	DK72-10	04-02-21-ch4	1	NP	13270.7	22.81
2021-02-04	DK72-10	04-02-21-ch4	2	Dm1	13293.5	93.63
2021-02-04	DK72-10	04-02-21-ch4	4	Dm4	13387.1	89.29
2021-02-04	DK72-10	04-02-21-ch4	1	NP	13476.4	32.63
2021-02-04	DK72-10	04-02-21-ch4	2	Dm1	13509	36.5
2021-02-04	DK72-10	04-02-21-ch4	1	NP	13545.5	13.56
2021-02-04	DK72-10	04-02-21-ch4	2	Dm1	13559.1	120.31
2021-02-04	DK72-10	04-02-21-ch4	1	NP	13679.4	9.44
2021-02-04	DK72-10	04-02-21-ch4	2	Dm1	13688.8	96.74
2021-02-04	DK72-10	04-02-21-ch4	1	NP	13785.6	8.97
2021-02-04	DK72-10	04-02-21-ch4	2	Dm1	13794.5	136.6
2021-02-04	DK72-10	04-02-21-ch4	4	Dm4	13931.1	5165.98
2021-02-04	DK72-10	04-02-21-ch4	5	Dm5	19097.1	8391.43
2021-02-04	DK72-10	04-02-21-ch4	2	Dm1	27488.5	33.05
2021-02-04	DK72-10	04-02-21-ch4	1	NP	27521.6	35.3
2021-02-04	DK72-10	04-02-21-ch4	2	Dm1	27556.9	29.43
2021-02-04	DK72-10	04-02-21-ch4	1	NP	27586.3	21.98
2021-02-04	DK72-10	04-02-21-ch4	2	Dm1	27608.3	23.36
2021-02-04	DK72-10	04-02-21-ch4	1	NP	27631.7	52.11
2021-02-04	DK72-10	04-02-21-ch4	2	Dm1	27683.8	32.23
2021-02-04	DK72-10	04-02-21-ch4	1	NP	27716	24.84
2021-02-04	DK72-10	04-02-21-ch4	2	Dm1	27740.8	15.5
2021-02-04	DK72-10	04-02-21-ch4	1	NP	27756.3	18.49
2021-02-04	DK72-10	04-02-21-ch4	2	Dm1	27774.8	15.47
2021-02-04	DK72-10	04-02-21-ch4	1	NP	27790.3	21.93
2021-02-04	DK72-10	04-02-21-ch4	2	Dm1	27812.2	93.97
2021-02-04	DK72-10	04-02-21-ch4	1	NP	27906.2	108.6
2021-02-04	DK72-10	04-02-21-ch4	2	Dm1	28014.8	20.02
2021-02-04	DK72-10	04-02-21-ch4	1	NP	28034.8	31.27
2021-02-04	DK72-10	04-02-21-ch4	2	Dm1	28066.1	11.36
2021-02-04	DK72-10	04-02-21-ch4	1	NP	28077.5	11.03
2021-02-04	DK72-10	04-02-21-ch4	2	Dm1	28088.5	23.85
2021-02-04	DK72-10	04-02-21-ch4	1	NP	28112.3	7.6
2021-02-04	DK72-10	04-02-21-ch4	2	Dm1	28119.9	20.42
2021-02-04	DK72-10	04-02-21-ch4	1	NP	28140.4	124.97
2021-02-04	DK72-10	04-02-21-ch4	2	Dm1	28265.3	34.43
2021-02-04	DK72-10	04-02-21-ch4	1	NP	28299.8	16.45
2021-02-04	DK72-10	04-02-21-ch4	2	Dm1	28316.2	55.26
2021-02-04	DK72-10	04-02-21-ch4	1	NP	28371.5	7.83
2021-02-04	DK72-10	04-02-21-ch4	2	Dm1	28379.3	19.21
2021-02-04	DK72-10	04-02-21-ch4	1	NP	28398.5	26.13
2021-02-04	DK72-10	04-02-21-ch4	2	Dm1	28424.6	48.78
2021-02-04	DK72-10	04-02-21-ch4	12	Dm6	28473.4	108.77
2021-02-04	DK72-10	04-02-21-ch4	1	NP	28582.2	13.34
2021-02-04	DK72-10	04-02-21-ch4	2	Dm1	28595.5	83.56
2021-02-04	DK72-10	04-02-21-ch4	1	NP	28679.1	30.62
2021-02-04	DK72-10	04-02-21-ch4	2	Dm1	28709.7	42.9
2021-02-04	DK72-10	04-02-21-ch4	1	NP	28752.6	13.16
2021-02-04	DK72-10	04-02-21-ch4	2	Dm1	28765.8	22.11
2021-02-04	DK72-10	04-02-21-ch4	1	NP	28787.9	26.93
2021-02-04	DK72-10	04-02-21-ch4	2	Dm1	28814.8	28.88
2021-02-04	DK72-10	04-02-21-ch4	1	NP	28843.7	15.39
2021-02-04	DK72-10	04-02-21-ch4	2	Dm1	28859.1	47.84
2021-02-04	DK72-10	04-02-21-ch4	1	NP	28906.9	17.07
2021-02-04	DK72-10	04-02-21-ch4	2	Dm1	28924	22.57
2021-02-04	DK72-10	04-02-21-ch4	1	NP	28946.6	9.59
2021-02-04	DK72-10	04-02-21-ch4	2	Dm1	28956.2	16.21
2021-02-04	DK72-10	04-02-21-ch4	1	NP	28972.4	16.26
2021-02-04	DK72-10	04-02-21-ch4	2	Dm1	28988.6	10.01
2021-02-04	DK72-10	04-02-21-ch4	1	NP	28998.6	41.73
2021-02-04	DK72-10	04-02-21-ch4	2	Dm1	29040.4	34.49
2021-02-04	DK72-10	04-02-21-ch4	1	NP	29074.8	12.92
2021-02-04	DK72-10	04-02-21-ch4	2	Dm1	29087.8	31.66
2021-02-04	DK72-10	04-02-21-ch4	1	NP	29119.4	19.93
2021-02-04	DK72-10	04-02-21-ch4	2	Dm1	29139.4	60.44
2021-02-04	DK72-10	04-02-21-ch4	1	NP	29199.8	18.81
2021-02-04	DK72-10	04-02-21-ch4	2	Dm1	29218.6	117.41
2021-02-04	DK72-10	04-02-21-ch4	1	NP	29336	28.83
2021-02-04	DK72-10	04-02-21-ch4	2	Dm1	29364.8	66.3
2021-02-04	DK72-10	04-02-21-ch4	4	Dm4	29431.2	4067.58
2021-02-04	DK72-10	04-02-21-ch4	5	Dm5	33498.7	7200.01
2021-02-04	DK72-10	04-02-21-ch4	2	Dm1	40698.7	32.32
2021-02-04	DK72-10	04-02-21-ch4	1	NP	40731.1	58.26
2021-02-04	DK72-10	04-02-21-ch4	2	Dm1	40789.3	25.78
2021-02-04	DK72-10	04-02-21-ch4	1	NP	40815.1	40.89
2021-02-04	DK72-10	04-02-21-ch4	2	Dm1	40856	23.31
2021-02-04	DK72-10	04-02-21-ch4	1	NP	40879.3	48.65
2021-02-04	DK72-10	04-02-21-ch4	2	Dm1	40927.9	36.68
2021-02-04	DK72-10	04-02-21-ch4	1	NP	40964.6	48.53
2021-02-04	DK72-10	04-02-21-ch4	2	Dm1	41013.2	47.87
2021-02-04	DK72-10	04-02-21-ch4	1	NP	41061	74.9
2021-02-04	DK72-10	04-02-21-ch4	2	Dm1	41135.9	5.41
2021-02-04	DK72-10	04-02-21-ch4	1	NP	41141.3	2.56
2021-02-04	DK72-10	04-02-21-ch4	2	Dm1	41143.9	3.01
2021-02-04	DK72-10	04-02-21-ch4	1	NP	41146.9	1.56
2021-02-04	DK72-10	04-02-21-ch4	2	Dm1	41148.5	1.76
2021-02-04	DK72-10	04-02-21-ch4	1	NP	41150.2	15
2021-02-04	DK72-10	04-02-21-ch4	2	Dm1	41165.2	71.99
2021-02-04	DK72-10	04-02-21-ch4	1	NP	41237.2	20.66
2021-02-04	DK72-10	04-02-21-ch4	2	Dm1	41257.9	36.96
2021-02-04	DK72-10	04-02-21-ch4	1	NP	41294.8	45.75
2021-02-04	DK72-10	04-02-21-ch4	2	Dm1	41340.6	17.15
2021-02-04	DK72-10	04-02-21-ch4	1	NP	41357.7	24.04
2021-02-04	DK72-10	04-02-21-ch4	2	Dm1	41381.8	22.67
2021-02-04	DK72-10	04-02-21-ch4	1	NP	41404.4	40
2021-02-04	DK72-10	04-02-21-ch4	2	Dm1	41444.4	24.85
2021-02-04	DK72-10	04-02-21-ch4	1	NP	41469.3	48.54
2021-02-04	DK72-10	04-02-21-ch4	2	Dm1	41517.8	16.92
2021-02-04	DK72-10	04-02-21-ch4	1	NP	41534.8	9.36
2021-02-04	DK72-10	04-02-21-ch4	2	Dm1	41544.1	10.44
2021-02-04	DK72-10	04-02-21-ch4	1	NP	41554.6	23.36
2021-02-04	DK72-10	04-02-21-ch4	2	Dm1	41577.9	2.62
2021-02-04	DK72-10	04-02-21-ch4	1	NP	41580.5	1.61
2021-02-04	DK72-10	04-02-21-ch4	2	Dm1	41582.2	14.33
2021-02-04	DK72-10	04-02-21-ch4	1	NP	41596.5	6.93
2021-02-04	DK72-10	04-02-21-ch4	2	Dm1	41603.4	10.34
2021-02-04	DK72-10	04-02-21-ch4	1	NP	41613.8	62.15
2021-02-04	DK72-10	04-02-21-ch4	2	Dm1	41675.9	47.31
2021-02-04	DK72-10	04-02-21-ch4	12	Dm6	41723.2	82.63
2021-02-04	DK72-10	04-02-21-ch4	2	Dm1	41805.8	8.93
2021-02-04	DK72-10	04-02-21-ch4	1	NP	41814.8	30.96
2021-02-04	DK72-10	04-02-21-ch4	2	Dm1	41845.7	57.35
2021-02-04	DK72-10	04-02-21-ch4	1	NP	41903.1	29.74
2021-02-04	DK72-10	04-02-21-ch4	2	Dm1	41932.8	27.54
2021-02-04	DK72-10	04-02-21-ch4	1	NP	41960.4	13.91
2021-02-04	DK72-10	04-02-21-ch4	2	Dm1	41974.3	73.47
2021-02-04	DK72-10	04-02-21-ch4	1	NP	42047.7	24.48
2021-02-04	DK72-10	04-02-21-ch4	2	Dm1	42072.2	41.9
2021-02-04	DK72-10	04-02-21-ch4	1	NP	42114.1	14.38
2021-02-04	DK72-10	04-02-21-ch4	2	Dm1	42128.5	23.8
2021-02-04	DK72-10	04-02-21-ch4	1	NP	42152.3	16.84
2021-02-04	DK72-10	04-02-21-ch4	2	Dm1	42169.1	16.14
2021-02-04	DK72-10	04-02-21-ch4	1	NP	42185.3	18.71
2021-02-04	DK72-10	04-02-21-ch4	2	Dm1	42204	22.56
2021-02-04	DK72-10	04-02-21-ch4	1	NP	42226.6	23.14
2021-02-04	DK72-10	04-02-21-ch4	2	Dm1	42249.7	28.44
2021-02-04	DK72-10	04-02-21-ch4	1	NP	42278.1	16.2
2021-02-04	DK72-10	04-02-21-ch4	2	Dm1	42294.3	24.63
2021-02-04	DK72-10	04-02-21-ch4	1	NP	42319	20.5
2021-02-04	DK72-10	04-02-21-ch4	2	Dm1	42339.5	27.82
2021-02-04	DK72-10	04-02-21-ch4	1	NP	42367.3	24.48
2021-02-04	DK72-10	04-02-21-ch4	2	Dm1	42391.8	55.93
2021-02-04	DK72-10	04-02-21-ch4	1	NP	42447.7	16.27
2021-02-04	DK72-10	04-02-21-ch4	2	Dm1	42464	20.88
2021-02-04	DK72-10	04-02-21-ch4	1	NP	42484.8	18.35
2021-02-04	DK72-10	04-02-21-ch4	2	Dm1	42503.2	18.41
2021-02-04	DK72-10	04-02-21-ch4	1	NP	42521.6	10.34
2021-02-04	DK72-10	04-02-21-ch4	2	Dm1	42531.9	17.15
2021-02-04	DK72-10	04-02-21-ch4	1	NP	42549.1	17.44
2021-02-04	DK72-10	04-02-21-ch4	2	Dm1	42566.5	40.75
2021-02-04	DK72-10	04-02-21-ch4	1	NP	42607.3	8.72
2021-02-04	DK72-10	04-02-21-ch4	2	Dm1	42616	31.38
2021-02-04	DK72-10	04-02-21-ch4	1	NP	42647.4	9.29
2021-02-04	DK72-10	04-02-21-ch4	2	Dm1	42656.7	59.86
2021-02-04	DK72-10	04-02-21-ch4	11	Dm3	42716.5	475.56
2021-02-04	DK72-10	04-02-21-ch4	1	NP	43192.1	16.67
2021-02-04	DK72-10	04-02-21-ch4	2	Dm1	43208.8	37.14
2021-02-04	DK72-10	04-02-21-ch4	1	NP	43245.9	7.6
2021-02-04	DK72-10	04-02-21-ch4	2	Dm1	43253.5	37.41
2021-02-04	DK72-10	04-02-21-ch4	7	Dm2	43290.9	303.69
2021-02-04	DK72-10	04-02-21-ch4	11	Dm3	43594.6	113.38
2021-02-04	DK72-10	04-02-21-ch4	7	Dm2	43708	69.71
2021-02-04	DK72-10	04-02-21-ch4	2	Dm1	43777.7	31.6
2021-02-04	DK72-10	04-02-21-ch4	1	NP	43809.3	14.97
2021-02-04	DK72-10	04-02-21-ch4	2	Dm1	43824.3	33.71
2021-02-04	DK72-10	04-02-21-ch4	1	NP	43858	15.85
2021-02-04	DK72-10	04-02-21-ch4	2	Dm1	43873.8	34.27
2021-02-04	DK72-10	04-02-21-ch4	1	NP	43908.1	11.74
2021-02-04	DK72-10	04-02-21-ch4	2	Dm1	43919.8	37.18
2021-02-04	DK72-10	04-02-21-ch4	1	NP	43957	9.84
2021-02-04	DK72-10	04-02-21-ch4	2	Dm1	43966.8	32.41
2021-02-04	DK72-10	04-02-21-ch4	1	NP	43999.3	10.1
2021-02-04	DK72-10	04-02-21-ch4	2	Dm1	44009.4	52.48
2021-02-04	DK72-10	04-02-21-ch4	12	Dm6	44061.8	74.79
2021-02-04	DK72-10	04-02-21-ch4	2	Dm1	44136.6	142.41
2021-02-04	DK72-10	04-02-21-ch4	1	NP	44279	12.57
2021-02-04	DK72-10	04-02-21-ch4	2	Dm1	44291.6	64.68
2021-02-04	DK72-10	04-02-21-ch4	12	Dm6	44356.3	70.45
2021-02-04	DK72-10	04-02-21-ch4	2	Dm1	44426.7	343.93
2021-02-04	DK72-10	04-02-21-ch4	11	Dm3	44770.7	285.86
2021-02-04	DK72-10	04-02-21-ch4	2	Dm1	45056.5	51.14
2021-02-04	DK72-10	04-02-21-ch4	1	NP	45107.7	24.23
2021-02-04	DK72-10	04-02-21-ch4	2	Dm1	45131.9	106.28
2021-02-04	DK72-10	04-02-21-ch4	7	Dm2	45238.2	435.38
2021-02-04	DK72-10	04-02-21-ch4	2	Dm1	45673.6	40.46
2021-02-04	DK72-10	04-02-21-ch4	1	NP	45714	42.83
2021-02-04	DK72-10	04-02-21-ch4	2	Dm1	45756.8	119.97
2021-02-04	DK72-10	04-02-21-ch4	4	Dm4	45876.8	1061.73
2021-02-04	DK72-10	04-02-21-ch4	2	Dm1	46938.6	12.04
2021-02-04	DK72-10	04-02-21-ch4	1	NP	46950.6	14.61
2021-02-04	DK72-10	04-02-21-ch4	2	Dm1	46965.2	117.76
2021-02-04	DK72-10	04-02-21-ch4	11	Dm3	47083	222.41
2021-02-04	DK72-10	04-02-21-ch4	2	Dm1	47305.4	123.46
2021-02-04	DK72-10	04-02-21-ch4	4	Dm4	47428.8	4705.17
2021-02-04	DK72-10	04-02-21-ch4	5	Dm5	52134	4608.48
2021-02-04	DK72-10	04-02-21-ch4	2	Dm1	56742.5	68.87
2021-02-04	DK72-10	04-02-21-ch4	1	NP	56811.3	42.9
2021-02-04	DK72-10	04-02-21-ch4	2	Dm1	56854.2	37.06
2021-02-04	DK72-10	04-02-21-ch4	1	NP	56891.3	13.05
2021-02-04	DK72-10	04-02-21-ch4	2	Dm1	56904.4	44.25
2021-02-04	DK72-10	04-02-21-ch4	1	NP	56948.6	22.79
2021-02-04	DK72-10	04-02-21-ch4	2	Dm1	56971.4	0.83
2021-02-04	DK72-10	04-02-21-ch4	1	NP	56972.2	6.38
2021-02-04	DK72-10	04-02-21-ch4	2	Dm1	56978.6	22.93
2021-02-04	DK72-10	04-02-21-ch4	1	NP	57001.5	14.6
2021-02-04	DK72-10	04-02-21-ch4	2	Dm1	57016.1	68.79
2021-02-04	DK72-10	04-02-21-ch4	1	NP	57084.9	35.24
2021-02-04	DK72-10	04-02-21-ch4	2	Dm1	57120.2	2.66
2021-02-04	DK72-10	04-02-21-ch4	1	NP	57122.8	14.13
2021-02-04	DK72-10	04-02-21-ch4	2	Dm1	57137	0.52
2021-02-04	DK72-10	04-02-21-ch4	1	NP	57137.5	58.79
2021-02-04	DK72-10	04-02-21-ch4	2	Dm1	57196.3	5.24
2021-02-04	DK72-10	04-02-21-ch4	1	NP	57201.5	20.04
2021-02-04	DK72-10	04-02-21-ch4	2	Dm1	57221.6	46.8
2021-02-04	DK72-10	04-02-21-ch4	1	NP	57268.3	67.25
2021-02-04	DK72-10	04-02-21-ch4	2	Dm1	57335.6	67.23
2021-02-04	DK72-10	04-02-21-ch4	1	NP	57402.8	33.34
2021-02-04	DK72-10	04-02-21-ch4	2	Dm1	57436.2	45.35
2021-02-04	DK72-10	04-02-21-ch4	1	NP	57481.5	15.79
2021-02-04	DK72-10	04-02-21-ch4	2	Dm1	57497.3	25.63
2021-02-04	DK72-10	04-02-21-ch4	1	NP	57522.9	19.68
2021-02-04	DK72-10	04-02-21-ch4	2	Dm1	57542.6	58.31
2021-02-04	DK72-10	04-02-21-ch4	1	NP	57600.9	69.82
2021-02-04	DK72-10	04-02-21-ch4	2	Dm1	57670.8	82.33
2021-02-04	DK72-10	04-02-21-ch4	1	NP	57753.1	21.14
2021-02-04	DK72-10	04-02-21-ch4	2	Dm1	57774.2	57.84
2021-02-04	DK72-10	04-02-21-ch4	1	NP	57832.1	8.97
[truncated: 12,830 more rows]
